# Supplementary material for: Gene network analysis identifies rumen epithelial cell proliferation, differentiation and metabolic pathways perturbed by diet and correlated with methane production
Source: Sci Rep. 2016 Dec 14;6:39022. doi: 10.1038/srep39022 (PMC5155297; doi:10.1038/srep39022)
Supplement: Supplementary Tables [file srep39022-s2.xls]

## Sheet: Title page
Supplementary Tables S1-6 for manuscript:
Gene network analysis identifies rumen epithelial cell proliferation, differentiation and metabolic pathways perturbed by diet and correlated with methane production
Ruidong Xiang1, Jody McNally2, Suzanne Rowe3, Arjan Jonker4, Cesar S. Pinares-Patino,4,5, V. Hutton Oddy6, Phil E. Vercoe7, John C. McEwan3, Brian P. Dalrymple1,7*
1CSIRO Agriculture, Queensland Bioscience Precinct, 306 Carmody Rd, 4067 Queensland, Australia; 2CSIRO Agriculture, FD McMaster Laboratory, Armidale, NSW 2350, Australia; 3AgResearch Limited, Invermay Agricultural Centre, Mosgiel 9053, New Zealand; 4AgResearch Limited, Grasslands Research Centre, Palmerston North 4442, New Zealand; 5CSIRO Agriculture, Black Mountain Laboratories, Clunies Ross Str…
*Corresponding author: Brian P. Dalrymple, brian.dalrymple@csiro.au, brian.dalrymple@uwa.edu.au

## Sheet: Table S1_gene info
cluster	global network.sub-cluster (refer to fig1)	ID	enriched pathways	name	Transcript Biotype	Description	chr		Human transcription factor	general network location	expanded epithelium network location	Ortholog Cow Ensembl ID	Associated Gene Name	% Identity to sheep gene	P-DE-wall-pillae	adj.P-DE-wall-pillae	logFC-DE-wall-pillae	AveExpr_VOOM_-wall-pillae	Ortholog Mouse Gene	Ortholog Mouse Transcript	% identity mouse-sheep	wall-smooth_muscle_logFC	wall-smooth_muscle_AveExpr	wall-smooth_muscle_P.Value	wall-smooth_muscle_adj.P.Val	smooth_muscle-papillae-logFC	smooth_muscle-papillae-AveExpr	smooth_muscle-papillae-P.Value	smooth_muscle-papillae-adj.P.Val	P-DE-NZ-diet	FDR-DE-NZ-diet	ave_FPKM-NZ
epithelium-related	cell cycle related	ENSOARG00000012267	Cell cycle 9.23E-32	PRC1	protein_coding	protein regulator of cytokinesis 1 [Source:HGNC Symbol;Acc:9341]	18:20787184-20802103					ENSBTAG00000018643	PRC1	92	0.000411543	0.000639595	-0.77799	3.85339	na	na	82	na	na	na	na	na	na	na	na	8.34e-06	0.00649688	3.18185
epithelium-related	cell cycle related	ENSOARG00000021089	Cell cycle 9.23E-32	DLGAP5	protein_coding	discs, large (Drosophila) homolog-associated protein 5 [Source:HGNC Symbol;Acc:16864]	7:64546753-64587073					ENSBTAG00000002331	DLGAP5	97	0.0148108	0.0196103	-0.67529	3.31091	ENSMUSG00000037544	ENSMUST00000043296	58	5.65549	2.82855	6.54e-26	1.77e-25	-7.23648	1.81284	8.83e-24	6.7e-23	1.32e-05	0.00761384	2.324
epithelium-related	cell cycle related	ENSOARG00000005211	Cell cycle 9.23E-32	FANCD2	protein_coding	Fanconi anemia, complementation group D2 [Source:HGNC Symbol;Acc:3585]	19:16642528-16690458					ENSBTAG00000010077	FANCD2	96	3.79e-06	7.17e-06	1.16131	3.69567	ENSMUSG00000034023	ENSMUST00000101051	71	4.02025	4.65168	2.29e-29	8.07e-29	-3.39653	2.92895	3.69e-14	9.55e-14	2e-05	0.0103681	2.46121
epithelium-related	cell cycle related	ENSOARG00000020126	Cell cycle 9.23E-32	BUB1B	protein_coding	BUB1 mitotic checkpoint serine/threonine kinase B [Source:HGNC Symbol;Acc:1149]	7:32810619-32861855					ENSBTAG00000007237	BUB1B	98	0.751903	0.776074	-0.0700174	4.11007	ENSMUSG00000040084	ENSMUST00000038341	74	5.52351	3.92928	1.78e-29	6.34e-29	-6.79333	2.595	7.73e-23	5.1e-22	4.44e-05	0.0172735	2.54266
epithelium-related	cell cycle related	ENSOARG00000016587	Cell cycle 9.23E-32	ESPL1	protein_coding	extra spindle pole bodies homolog 1 (S. cerevisiae) [Source:HGNC Symbol;Acc:16856]	3:133062421-133084003					ENSBTAG00000008934	ESPL1	96	0.786024	0.807811	0.0450982	4.09221	ENSMUSG00000058290	ENSMUST00000064924	75	4.22887	4.51088	5.46e-29	1.86e-28	-5.10934	3.40372	1.19e-21	6.84e-21	0.00022058	0.0434795	1.87913
epithelium-related	cell cycle related	ENSOARG00000001102	Cell cycle 9.23E-32	KIF2C	protein_coding	kinesin family member 2C [Source:HGNC Symbol;Acc:6393]	1:19196066-19216520					ENSBTAG00000015280	KIF2C	98	0.00624672	0.00858865	-0.570509	3.01683	ENSMUSG00000028678	ENSMUST00000065896	87	4.6202	3.02348	3.47e-25	8.98e-25	-6.2468	1.89674	5.65e-25	5.09e-24	0.000311609	0.0572878	1.07908
epithelium-related	cell cycle related	ENSOARG00000009349	Cell cycle 9.23E-32	KNTC1	protein_coding	kinetochore associated 1 [Source:HGNC Symbol;Acc:17255]	17:52444862-52510658					ENSBTAG00000019278	KNTC1	97	8.94e-08	1.96e-07	1.31835	3.5875	na	na	77	na	na	na	na	na	na	na	na	0.000442238	0.0724898	1.79565
epithelium-related	cell cycle related	ENSOARG00000007151	Cell cycle 9.23E-32	TTK	protein_coding	TTK protein kinase [Source:HGNC Symbol;Acc:12401]	8:6885832-6925302					ENSBTAG00000005456	TTK	60	0.295249	0.329884	-0.284461	2.87668	ENSMUSG00000038379	ENSMUST00000070326	68	6.57371	2.15888	1.25e-25	3.31e-25	-6.54436	1.32128	5.67e-22	3.4e-21	0.000461272	0.0733726	1.37923
epithelium-related	cell cycle related	ENSOARG00000011059	Cell cycle 9.23E-32	CENPE	protein_coding	centromere protein E, 312kDa [Source:HGNC Symbol;Acc:1856]	6:21798088-21861426					ENSBTAG00000009035	CENPE	91	0.301762	0.336739	0.231295	3.74304	ENSMUSG00000045328	ENSMUST00000062893	53	6.08519	3.44082	2.31e-31	9.81e-31	-6.96358	1.81198	7.74e-25	6.88e-24	0.00151632	0.139342	1.55342
epithelium-related	cell cycle related	ENSOARG00000004016	Cell cycle 9.23E-32	NCAPG	protein_coding	non-SMC condensin I complex, subunit G [Source:HGNC Symbol;Acc:24304]	6:37256548-37333851					ENSBTAG00000021582	NCAPG	93	0.00594433	0.0081973	-0.645797	4.39306	na	na	77	na	na	na	na	na	na	na	na	0.00216303	0.167203	2.93717
epithelium-related	cell cycle related	ENSOARG00000014858	Cell cycle 9.23E-32	PBK	protein_coding	PDZ binding kinase [Source:HGNC Symbol;Acc:18282]	2:101015057-101043656					ENSBTAG00000021069	PBK	99	2.92e-10	8.09e-10	-2.09925	3.31919	ENSMUSG00000022033	ENSMUST00000022612	86	3.47939	3.20381	1.12e-15	1.81e-15	-6.7742	3.13494	4.81e-19	2.01e-18	0.00230209	0.173423	0.932466
epithelium-related	cell cycle related	ENSOARG00000017343	Cell cycle 9.23E-32	PLK1	protein_coding	polo-like kinase 1 [Source:HGNC Symbol;Acc:9077]	24:21338359-21349396					ENSBTAG00000014453	PLK1	99	0.000972546	0.00145293	-0.696029	3.46969	ENSMUSG00000030867	ENSMUST00000033154	92	1.50268	4.75876	1.25e-13	1.88e-13	-2.62578	4.49496	3.33e-15	9.4e-15	0.00344857	0.201884	2.4215
epithelium-related	cell cycle related	ENSOARG00000009575	Cell cycle 9.23E-32	MIS18BP1	protein_coding	MIS18 binding protein 1 [Source:HGNC Symbol;Acc:20190]	18:53870505-53915925		yes			ENSBTAG00000002613	MIS18BP1	83	0.037892	0.0478615	-0.550908	3.04795	ENSMUSG00000047534	ENSMUST00000052201	49	5.15037	2.8366	4.1e-27	1.21e-26	-6.67857	1.67176	1.36e-21	7.73e-21	0.00579219	0.246437	1.45375
epithelium-related	cell cycle related	ENSOARG00000014562	Cell cycle 9.23E-32	MKI67	protein_coding	marker of proliferation Ki-67 [Source:HGNC Symbol;Acc:7107]	22:46439179-46468099					ENSBTAG00000002444	MKI67	73	0.00458874	0.00639018	0.542761	5.87515	ENSMUSG00000031004	ENSMUST00000033310	35	5.54286	5.99732	5.2e-34	2.95e-33	-5.97235	4.73401	3.56e-25	3.29e-24	0.00701717	0.262042	2.86506
epithelium-related	cell cycle related	ENSOARG00000005908	Cell cycle 9.23E-32	ERCC6L	protein_coding	excision repair cross-complementing rodent repair deficiency, complementation group 6-like [Source:HGNC Symbol;Acc:20794]	X:61406552-61410223					ENSBTAG00000005607	ERCC6L	96	0.00813908	0.0110707	-0.733185	2.41107	ENSMUSG00000051220	ENSMUST00000056904	70	0.939265	3.929	1.04e-06	1.28e-06	-1.90202	3.53528	2.8e-07	4.52e-07	0.00907494	0.294406	1.03805
epithelium-related	cell cycle related	ENSOARG00000004495	Cell cycle 9.23E-32	HELLS	protein_coding	helicase, lymphoid-specific [Source:HGNC Symbol;Acc:4861]	22:15498817-15537211		yes			ENSBTAG00000005979	HELLS	95	0.843754	0.861244	0.0437051	4.02067	ENSMUSG00000025001	ENSMUST00000025965	88	2.42303	5.21266	4.53e-21	9.13e-21	-2.82208	4.5007	1.04e-12	2.4e-12	0.00926578	0.298029	2.06546
epithelium-related	cell cycle related	ENSOARG00000015491	Cell cycle 9.23E-32	KIF4A	protein_coding		X:59745572-59881081					na	na	na	na	na	na	na	ENSMUSG00000034311	ENSMUST00000048962	84	3.8547	4.08966	3.69e-23	8.32e-23	na	na	na	na	0.0127172	0.342618	2.15169
epithelium-related	cell cycle related	ENSOARG00000014321	Cell cycle 9.23E-32	TOP2A	protein_coding	topoisomerase (DNA) II alpha 170kDa [Source:HGNC Symbol;Acc:11989]	11:40168759-40229252					ENSBTAG00000019262	TOP2A	96	0.000836873	0.00126022	0.734978	5.99733	ENSMUSG00000020914	ENSMUST00000068031	86	7.1427	5.52299	6.73e-38	6.32e-37	-7.7212	3.81574	6.01e-24	4.69e-23	0.0156209	0.378476	3.89361
epithelium-related	cell cycle related	ENSOARG00000013908	Cell cycle 9.23E-32	NCAPH	protein_coding	non-SMC condensin I complex, subunit H [Source:HGNC Symbol;Acc:1112]	3:103916410-103947112					ENSBTAG00000012925	NCAPH	95	0.01117	0.0149839	-0.414917	3.04917	na	na	75	na	na	na	na	na	na	na	na	0.0156524	0.378476	2.39816
epithelium-related	cell cycle related	ENSOARG00000013597	Cell cycle 9.23E-32	PSMB7	protein_coding	proteasome (prosome, macropain) subunit, beta type, 7 [Source:HGNC Symbol;Acc:9544]	3:11365726-11422159					ENSBTAG00000003067	PSMB7	99	1.04e-07	2.26e-07	-0.491302	6.78926	ENSMUSG00000026750	ENSMUST00000028083	96	0.31315	8.76307	1.43e-06	1.74e-06	-0.775639	9.27199	4.48e-12	9.91e-12	0.0175066	0.39233	7.02306
epithelium-related	cell cycle related	ENSOARG00000017133	Cell cycle 9.23E-32	PCNA	protein_coding	proliferating cell nuclear antigen [Source:HGNC Symbol;Acc:8729]	13:46615171-46619285					ENSBTAG00000006065	PCNA	97	5.73e-08	1.28e-07	-0.944016	5.79143	ENSMUSG00000027342	ENSMUST00000028817	95	-2.2579	8.62779	1.44e-28	4.75e-28	1.55036	9.67021	1.02e-11	2.2e-11	0.0214196	0.420083	5.98335
epithelium-related	cell cycle related	ENSOARG00000017039	Cell cycle 9.23E-32	H2AFX	protein_coding	H2A histone family, member X [Source:HGNC Symbol;Acc:4739]	15:29162108-29162539					ENSBTAG00000038047	H2AFX	100	0.627158	0.659789	0.139949	4.71729	ENSMUSG00000049932	ENSMUST00000052686	98	-1.05888	7.45001	4.12e-13	6.07e-13	1.54357	7.59532	0.00023226	0.000312523	0.0254497	0.449556	6.32241
epithelium-related	cell cycle related	ENSOARG00000018527	Cell cycle 9.23E-32	MCM5	protein_coding	minichromosome maintenance complex component 5 [Source:HGNC Symbol;Acc:6948]	3:178690576-178707822					ENSBTAG00000015595	MCM5	84	0.00164204	0.00239398	1.26603	4.51057	na	na	80	na	na	na	na	na	na	na	na	0.0300905	0.479737	4.00482
epithelium-related	cell cycle related	ENSOARG00000005282	Cell cycle 9.23E-32	ORC1	protein_coding	origin recognition complex, subunit 1 [Source:HGNC Symbol;Acc:8487]	1:26531083-26561083					ENSBTAG00000002719	ORC1	93	0.0212642	0.0276207	-0.521504	3.05249	na	na	66	na	na	na	na	na	na	na	na	0.0398457	0.514463	2.13688
epithelium-related	cell cycle related	ENSOARG00000015333	Cell cycle 9.23E-32	RRM2	protein_coding	ribonucleotide reductase M2 [Source:HGNC Symbol;Acc:10452]	3:19185138-19191043					ENSBTAG00000008216	RRM2	93	3.66e-08	8.32e-08	-1.53062	4.5545	na	na	89	na	na	na	na	na	na	na	na	0.0449122	0.534665	3.1277
epithelium-related	cell cycle related	ENSOARG00000011466	Cell cycle 9.23E-32	NEK2	protein_coding	NIMA-related kinase 2 [Source:HGNC Symbol;Acc:7745]	12:69915816-69927483					ENSBTAG00000009618	NEK2	80	0.90647	0.916922	0.0316033	2.54332	ENSMUSG00000026622	ENSMUST00000027931	87	4.11677	3.00413	6.58e-18	1.15e-17	-4.65113	1.67326	1.73e-15	5.03e-15	0.0458237	0.537028	2.87485
epithelium-related	cell cycle related	ENSOARG00000014143	Cell cycle 9.23E-32	MCM3	protein_coding	minichromosome maintenance complex component 3 [Source:HGNC Symbol;Acc:6945]	20:24477537-24494074					ENSBTAG00000010721	MCM3	90	0.0255062	0.0328295	0.323723	5.56126	ENSMUSG00000041859	ENSMUST00000053266	84	1.68178	7.22941	6.18e-25	1.57e-24	-1.42523	6.92399	2.8e-09	5.13e-09	0.0488207	0.545167	4.14787
epithelium-related	cell cycle related	ENSOARG00000012797	Cell cycle 9.23E-32	MCM4	protein_coding	minichromosome maintenance complex component 4 [Source:HGNC Symbol;Acc:6947]	9:32400920-32411149					ENSBTAG00000046325	MCM4	48	8e-19	6.39e-18	1.98666	4.80716	ENSMUSG00000022673	ENSMUST00000023353	94	-0.320445	7.99418	0.000578106	0.00065931	2.9249	7.08016	1.53e-19	6.83e-19	0.0511582	0.549613	4.63644
epithelium-related	cell cycle related	ENSOARG00000014305	Cell cycle 9.23E-32	BUB1	protein_coding	BUB1 mitotic checkpoint serine/threonine kinase [Source:HGNC Symbol;Acc:1148]	3:104787621-104827450					ENSBTAG00000021181	BUB1	93	0.00514116	0.0071268	-0.587889	3.79404	na	na	68	na	na	na	na	na	na	na	na	0.0516546	0.552449	1.27103
epithelium-related	cell cycle related	ENSOARG00000007399	Cell cycle 9.23E-32	SMC2	protein_coding	structural maintenance of chromosomes 2 [Source:HGNC Symbol;Acc:14011]	2:18870300-18918858					ENSBTAG00000008772	SMC2	99	1.92e-05	3.39e-05	0.904519	4.4881	na	na	89	na	na	na	na	na	na	na	na	0.055535	0.562893	3.31594
epithelium-related	cell cycle related	ENSOARG00000007545	Cell cycle 9.23E-32	EML4	protein_coding	echinoderm microtubule associated protein like 4 [Source:HGNC Symbol;Acc:1316]	3:81676763-81769277					ENSBTAG00000010935	EML4	99	2.83e-09	7.13e-09	-0.761628	6.45546	ENSMUSG00000032624	ENSMUST00000049503	88	2.99957	7.14903	2.23e-37	1.94e-36	-4.27371	7.22355	1.77e-30	4.08e-29	0.0853034	0.62445	4.78172
epithelium-related	cell cycle related	ENSOARG00000004835	Cell cycle 9.23E-32	BRCA1	protein_coding	BRCA1 homologue [Source:UniProtKB/TrEMBL;Acc:Q9N0H7]	11:42540869-42607539		yes-regulation of cell cycle 2.16E-2	cell cycle related	epithelium-cell_cycle	ENSBTAG00000022520	BRCA1	94	1.24e-05	2.23e-05	1.1929	3.11302	ENSMUSG00000017146	ENSMUST00000017290	49	6.88757	2.84713	1.51e-34	9.07e-34	-5.7845	0.91162	2.95e-20	1.43e-19	0.0875214	0.626576	1.57239
epithelium-related	cell cycle related	ENSOARG00000014713	Cell cycle 9.23E-32	ASPM	protein_coding	asp (abnormal spindle) homolog, microcephaly associated (Drosophila) [Source:HGNC Symbol;Acc:19048]	12:74128395-74189805					ENSBTAG00000007860	ASPM	93	6.91e-11	2.04e-10	1.58411	4.32461	na	na	57	na	na	na	na	na	na	na	na	0.0948735	0.645036	1.90626
epithelium-related	cell cycle related	ENSOARG00000006547	Cell cycle 9.23E-32	NDC1	protein_coding	NDC1 transmembrane nucleoporin [Source:HGNC Symbol;Acc:25525]	1:28043136-28100795					ENSBTAG00000006625	NDC1	96	2.1e-07	4.45e-07	1.28589	3.81597	ENSMUSG00000028614	ENSMUST00000030357	86	1.01083	6.11145	3.03e-12	4.33e-12	0.560317	5.07613	0.0396282	0.0460104	0.095599	0.646123	3.42064
epithelium-related	cell cycle related	ENSOARG00000020247	Cell cycle 9.23E-32	CASC5	protein_coding	cancer susceptibility candidate 5 [Source:HGNC Symbol;Acc:24054]	7:33203356-33258031		yes			na	na	na	na	na	na	na	ENSMUSG00000027326	ENSMUST00000028802	55	6.11468	3.49411	8.7e-38	8.01e-37	na	na	na	na	0.101325	0.658139	1.55223
epithelium-related	cell cycle related	ENSOARG00000010614	Cell cycle 9.23E-32	MCM6	protein_coding	minichromosome maintenance complex component 6 [Source:HGNC Symbol;Acc:6949]	2:173834091-173868287					ENSBTAG00000015172	MCM6	89	6.16e-11	1.83e-10	1.37043	5.46274	ENSMUSG00000026355	ENSMUST00000027601	95	-0.545522	8.52175	5.81e-07	7.15e-07	2.37716	8.06111	1.44e-12	3.3e-12	0.10442	0.662745	4.9255
epithelium-related	cell cycle related	ENSOARG00000009289	Cell cycle 9.23E-32	CKAP2	protein_coding	cytoskeleton associated protein 2 [Source:HGNC Symbol;Acc:1990]	10:21841539-21861932					ENSBTAG00000021162	CKAP2	83	1.41e-07	3.04e-07	-1.17066	3.85859	ENSMUSG00000037725	ENSMUST00000046916	54	2.17623	4.66742	2.66e-22	5.73e-22	-4.02695	4.57312	4.48e-20	2.12e-19	0.106122	0.665028	2.89076
epithelium-related	cell cycle related	ENSOARG00000009367	Cell cycle 9.23E-32	TYMS	protein_coding	thymidylate synthetase [Source:HGNC Symbol;Acc:12441]	23:35875779-35888637					ENSBTAG00000007003	TYMS	92	5.74e-18	4e-17	-2.39396	3.49922	ENSMUSG00000025747	ENSMUST00000026846	79	-2.12507	5.67091	4.33e-22	9.23e-22	-0.188602	7.06998	0.237915	0.257076	0.10796	0.666698	3.1833
epithelium-related	cell cycle related	ENSOARG00000009802	Cell cycle 9.23E-32	PPP2R2A	protein_coding	protein phosphatase 2, regulatory subunit B, alpha [Source:HGNC Symbol;Acc:9304]	2:39087769-39171020					ENSBTAG00000018317	PPP2R2A	92	5.6e-26	1.83e-24	-2.56314	6.07156	ENSMUSG00000022052	ENSMUST00000089230	92	-1.22033	7.80131	3.15e-21	6.4e-21	-1.44458	9.4918	1.64e-15	4.76e-15	0.12815	0.692475	4.8065
epithelium-related	cell cycle related	ENSOARG00000000996	Cell cycle 9.23E-32	PSMA4	protein_coding	proteasome (prosome, macropain) subunit, alpha type, 4 [Source:HGNC Symbol;Acc:9533]	18:29970995-29980231					ENSBTAG00000014440	PSMA4	100	4.27e-09	1.06e-08	-0.80607	6.49431	ENSMUSG00000032301	ENSMUST00000034848	99	0.0520464	8.4334	0.369347	0.381592	-0.856325	9.10943	4.39e-08	7.43e-08	0.197658	0.76424	4.03763
epithelium-related	cell cycle related	ENSOARG00000015873	Cell cycle 9.23E-32	KIF20A	protein_coding	kinesin family member 20A [Source:HGNC Symbol;Acc:9787]	5:46994290-47001867					ENSBTAG00000008758	KIF20A	99	0.0365781	0.0462818	-0.414296	3.54605	na	na	84	na	na	na	na	na	na	na	na	0.25596	0.800651	2.51102
epithelium-related	cell cycle related	ENSOARG00000020348	Cell cycle 9.23E-32	NUSAP1	protein_coding	nucleolar and spindle associated protein 1 [Source:HGNC Symbol;Acc:18538]	7:33808214-33840694					ENSBTAG00000010774	NUSAP1	96	0.283499	0.317782	0.224528	4.1592	ENSMUSG00000027306	ENSMUST00000068225	61	4.59542	4.49433	3.98e-31	1.65e-30	-5.31959	3.21756	9.86e-21	5.06e-20	0.304975	0.828239	2.24318
epithelium-related	cell cycle related	ENSOARG00000005604	Cell cycle 9.23E-32	PSMD8	protein_coding	proteasome (prosome, macropain) 26S subunit, non-ATPase, 8 [Source:HGNC Symbol;Acc:9566]	14:47375583-47383622					ENSBTAG00000031641	PSMD8	95	0.00787424	0.010725	-0.31799	6.62627	ENSMUSG00000030591	ENSMUST00000059642	91	-0.0298866	8.81354	0.553552	0.565388	-0.194127	9.27205	0.167736	0.184623	0.356279	0.847775	5.00071
epithelium-related	cell cycle related	ENSOARG00000016070	Cell cycle 9.23E-32	TRIP13	protein_coding	thyroid hormone receptor interactor 13 [Source:HGNC Symbol;Acc:12307]	16:70874038-70889339		yes			ENSBTAG00000006972	TRIP13	94	2.3e-14	9.75e-14	2.008	3.35478	ENSMUSG00000021569	ENSMUST00000022053	89	0.401282	6.20015	0.00181724	0.00204332	2.23047	4.84232	9.88e-14	2.48e-13	0.37216	0.852131	2.82435
muscle-related	muscle-related	ENSOARG00000007210	cell motility 2.25E-8	PDE4D	protein_coding	phosphodiesterase 4D, cAMP-specific [Source:HGNC Symbol;Acc:8783]	16:20092530-20384072					ENSBTAG00000000494	PDE4D	78	1.13e-15	5.66e-15	4.30522	2.80617	ENSMUSG00000021699	ENSMUST00000079975	93	4.77264	4.70407	1.02e-27	3.15e-27	-0.526071	1.0886	0.212702	0.231424	0.0161936	0.384988	3.29812
muscle-related	muscle-related	ENSOARG00000007108	cell motility 2.25E-8	ARHGEF7	protein_coding	Rho guanine nucleotide exchange factor (GEF) 7 [Source:HGNC Symbol;Acc:15607]	10:84777027-84877730					ENSBTAG00000020726	ARHGEF7	89	5.95e-05	0.000100237	0.520064	4.95778	ENSMUSG00000031511	ENSMUST00000098938	75	0.0362983	7.39042	0.65273	0.664034	0.725868	7.20271	1.08e-06	1.67e-06	0.0200915	0.409701	3.79636
muscle-related	muscle-related	ENSOARG00000018609	cell motility 2.25E-8	CACNA1E	protein_coding	calcium channel, voltage-dependent, R type, alpha 1E subunit [Source:HGNC Symbol;Acc:1392]	12:60614009-61028124					ENSBTAG00000020887	CACNA1E	97	5.02e-25	1.32e-23	5.72551	1.08793	ENSMUSG00000004110	ENSMUST00000004214	94	5.58818	3.19838	1.17e-25	3.13e-25	0.062086	-1.52856	0.683522	0.700291	0.0243382	0.445877	1.0741
muscle-related	muscle-related	ENSOARG00000014361	cell motility 2.25E-8	SEMA5A	protein_coding	sema domain, seven thrombospondin repeats (type 1 and type 1-like), transmembrane domain (TM) and short cytoplasmic domain, (semaphorin) 5A [Source:HGNC Symbol;Acc:10736]	16:63481796-64032598					ENSBTAG00000005021	SEMA5A	88	2.24e-19	1.94e-18	3.81865	3.0442	na	na	92	na	na	na	na	na	na	na	na	0.028116	0.46826	2.86238
muscle-related	muscle-related	ENSOARG00000002302	cell motility 2.25E-8	RAPGEF2	protein_coding	Rap guanine nucleotide exchange factor (GEF) 2 [Source:HGNC Symbol;Acc:16854]	17:39404160-39666694					ENSBTAG00000012450	RAPGEF2	89	4.09e-14	1.69e-13	1.31349	5.67352	na	na	84	na	na	na	na	na	na	na	na	0.0412789	0.519221	4.10425
muscle-related	muscle-related	ENSOARG00000012956	cell motility 2.25E-8	MARK1	protein_coding	MAP/microtubule affinity-regulating kinase 1 [Source:HGNC Symbol;Acc:6896]	12:22148091-22285882					ENSBTAG00000010460	MARK1	95	0.00502867	0.00697863	-0.593408	2.97738	na	na	92	na	na	na	na	na	na	na	na	0.0434441	0.528114	2.08171
muscle-related	muscle-related	ENSOARG00000004772	cell motility 2.25E-8	TAOK2	protein_coding	TAO kinase 2 [Source:HGNC Symbol;Acc:16835]	24:26281279-26294593					ENSBTAG00000017422	TAOK2	98	2.08e-11	6.45e-11	1.42053	5.46705	ENSMUSG00000059981	ENSMUST00000071268	77	1.77974	7.54727	7.26e-30	2.68e-29	-0.215629	6.66622	0.301777	0.322324	0.0457035	0.537028	4.62461
muscle-related	muscle-related	ENSOARG00000008298	cell motility 2.25E-8	PARVA	protein_coding	parvin, alpha [Source:HGNC Symbol;Acc:14652]	15:39785022-39847574					ENSBTAG00000000700	PARVA	89	3.08e-10	8.5e-10	1.30722	4.31384	ENSMUSG00000030770	ENSMUST00000033030	95	-0.158228	7.13267	0.192908	0.20173	1.95711	6.45489	2.86e-14	7.48e-14	0.0564116	0.564266	5.12324
muscle-related	muscle-related	ENSOARG00000002215	cell motility 2.25E-8	CDC42BPA	protein_coding	CDC42 binding protein kinase alpha (DMPK-like) [Source:HGNC Symbol;Acc:1737]	12:28131723-28425668					ENSBTAG00000022777	CDC42BPA	94	2.31e-20	2.37e-19	3.27655	5.23988	ENSMUSG00000026490	ENSMUST00000076687	91	6.50813	6.06177	1.84e-39	2.16e-38	-3.76467	3.09463	9.75e-19	3.95e-18	0.0961916	0.646867	4.05674
muscle-related	muscle-related	ENSOARG00000016894	cell motility 2.25E-8	SEMA3C	protein_coding	sema domain, immunoglobulin domain (Ig), short basic domain, secreted, (semaphorin) 3C [Source:HGNC Symbol;Acc:10725]	4:39952749-40157229					ENSBTAG00000006138	SEMA3C	99	1.22e-22	1.95e-21	3.2733	5.93043	ENSMUSG00000028780	ENSMUST00000030568	95	5.65612	7.14648	2.73e-39	3.13e-38	-2.69835	4.54406	1.78e-16	5.71e-16	0.105316	0.66394	5.78183
muscle-related	muscle-related	ENSOARG00000005736	cell motility 2.25E-8	GLG1	protein_coding	golgi glycoprotein 1 [Source:HGNC Symbol;Acc:4316]	14:1316701-1359043					ENSBTAG00000002303	GLG1	100	2.66e-26	9.48e-25	2.18044	5.96217	ENSMUSG00000003316	ENSMUST00000003404	99	-0.982225	9.56874	3.4e-17	5.76e-17	3.8108	8.84636	3.21e-30	7.11e-29	0.114188	0.67547	4.00485
muscle-related	muscle-related	ENSOARG00000001908	cell motility 2.25E-8	CSPG4	protein_coding	chondroitin sulfate proteoglycan 4 [Source:HGNC Symbol;Acc:2466]	18:32077781-32112613					ENSBTAG00000012219	CSPG4	97	0.00121263	0.00179417	0.864577	7.00143	ENSMUSG00000032911	ENSMUST00000035661	82	1.85466	8.88533	4.99e-19	9.14e-19	-0.90304	8.48676	0.00414235	0.00517012	0.11797	0.682839	4.67218
muscle-related	muscle-related	ENSOARG00000009570	cell motility 2.25E-8	PKN3	protein_coding	protein kinase N3 [Source:HGNC Symbol;Acc:17999]	3:7590123-7603400					ENSBTAG00000010195	PKN3	97	4.48e-05	7.65e-05	1.63282	2.6093	ENSMUSG00000026785	ENSMUST00000045246	80	3.15239	4.12468	5.84e-30	2.17e-29	-1.7776	2.12831	0.000687517	0.00090066	0.123363	0.689247	2.50643
muscle-related	muscle-related	ENSOARG00000007525	cell motility 2.25E-8	AXL	protein_coding	AXL receptor tyrosine kinase [Source:HGNC Symbol;Acc:905]	14:49728829-49763469					ENSBTAG00000003166	AXL	92	2.07e-20	2.14e-19	2.76315	4.1519	ENSMUSG00000002602	ENSMUST00000002677	88	-0.242001	7.60584	0.0492809	0.0528261	3.87056	6.14932	1.25e-23	9.33e-23	0.12652	0.692358	3.89366
muscle-related	muscle-related	ENSOARG00000018213	cell motility 2.25E-8	ABI2	protein_coding	abl-interactor 2 [Source:HGNC Symbol;Acc:24011]	2:204292967-204343576					ENSBTAG00000011017	ABI2	87	8.39e-16	4.29e-15	3.27883	2.37206	ENSMUSG00000026782	ENSMUST00000052332	80	-0.659423	6.17328	4.15e-05	4.88e-05	5.04853	4.21222	3.26e-18	1.24e-17	0.133908	0.701304	2.13904
muscle-related	muscle-related	ENSOARG00000000644	cell motility 2.25E-8	FAM83D	protein_coding	family with sequence similarity 83, member D [Source:HGNC Symbol;Acc:16122]	13:67321806-67342479					ENSBTAG00000000660	FAM83D	86	3.59e-15	1.69e-14	1.9672	5.47205	ENSMUSG00000027654	ENSMUST00000029183	66	5.34143	6.25153	6.18e-34	3.47e-33	-3.98595	4.26588	7.4e-25	6.59e-24	0.148925	0.719884	5.65944
muscle-related	muscle-related	ENSOARG00000015821	cell motility 2.25E-8	EPHB4	protein_coding	EPH receptor B4 [Source:HGNC Symbol;Acc:3395]	24:35699043-35711605					ENSBTAG00000003446	EPHB4	96	8.33e-11	2.44e-10	1.26897	4.36175	ENSMUSG00000029710	ENSMUST00000061244	90	1.78199	6.3343	8.5e-29	2.86e-28	-0.464909	5.2791	0.0213879	0.0253824	0.150498	0.720428	3.61502
muscle-related	muscle-related	ENSOARG00000017485	cell motility 2.25E-8	NRP1	protein_coding	neuropilin 1 [Source:HGNC Symbol;Acc:8004]	13:18654135-18797389					ENSBTAG00000019866	NRP1	98	2.71e-25	7.65e-24	3.13673	4.88794	ENSMUSG00000025810	ENSMUST00000026917	92	5.31389	6.14773	1.57e-41	2.56e-40	-2.47441	3.43896	4.38e-16	1.35e-15	0.171058	0.739944	4.8293
muscle-related	muscle-related	ENSOARG00000019446	cell motility 2.25E-8	TNS1	protein_coding	tensin 1 [Source:HGNC Symbol;Acc:11973]	2:218897659-219103131					ENSBTAG00000002485	TNS1	85	2.99e-27	1.31e-25	5.08418	6.92826	na	na	77	na	na	na	na	na	na	na	na	0.209259	0.773093	6.53007
muscle-related	muscle-related	ENSOARG00000014586	cell motility 2.25E-8	TEK	protein_coding	TEK tyrosine kinase, endothelial [Source:HGNC Symbol;Acc:11724]	2:94739266-94838005					ENSBTAG00000020148	TEK	99	0.000219928	0.000350769	0.839793	4.32281	ENSMUSG00000006386	ENSMUST00000073939	92	3.04695	5.57449	5.34e-22	1.13e-21	-2.59542	4.40532	1.23e-13	3.05e-13	0.222698	0.78295	2.94776
muscle-related	muscle-related	ENSOARG00000001617	cell motility 2.25E-8	MYH10	protein_coding	myosin, heavy chain 10, non-muscle [Source:HGNC Symbol;Acc:7568]	11:27625138-27747562					ENSBTAG00000021151	MYH10	100	1.98e-09	5.06e-09	1.28325	4.18714	ENSMUSG00000020900	ENSMUST00000092984	99	1.66735	6.20823	8.08e-16	1.31e-15	-0.302314	5.12463	0.0474484	0.0546798	0.240627	0.793063	1.96618
muscle-related	muscle-related	ENSOARG00000003416	cell motility 2.25E-8	WASF2	protein_coding	WAS protein family, member 2 [Source:HGNC Symbol;Acc:12733]	2:238735637-238753198					ENSBTAG00000018374	WASF2	93	7.28e-18	4.99e-17	-1.54112	5.88005	ENSMUSG00000028868	ENSMUST00000084241	83	-2.55637	8.60191	7.7e-35	4.8e-34	1.20636	10.0005	1.5e-12	3.44e-12	0.242893	0.794274	4.32755
muscle-related	muscle-related	ENSOARG00000001750	cell motility 2.25E-8	PEAK1	protein_coding	pseudopodium-enriched atypical kinase 1 [Source:HGNC Symbol;Acc:29431]	18:31260746-31425609					ENSBTAG00000005145	PEAK1	98	5.5e-12	1.82e-11	1.61578	3.63748	na	na	83	na	na	na	na	na	na	na	na	0.298381	0.826223	2.18705
muscle-related	muscle-related	ENSOARG00000019578	cell motility 2.25E-8	ANO6	protein_coding	anoctamin 6 [Source:HGNC Symbol;Acc:25240]	3:140942833-141115777					ENSBTAG00000002902	ANO6	87	6.1e-14	2.48e-13	1.74608	4.64151	ENSMUSG00000064210	ENSMUST00000071874	81	-1.79063	8.35384	6.87e-24	1.62e-23	4.2797	7.75979	4.5e-22	2.72e-21	0.345195	0.843956	4.07424
muscle-related	muscle-related	ENSOARG00000005283	cell motility 2.25E-8	CDC42BPB	protein_coding	CDC42 binding protein kinase beta (DMPK-like) [Source:HGNC Symbol;Acc:1738]	18:66325070-66387826					ENSBTAG00000016456	CDC42BPB	95	2.06e-13	7.93e-13	2.01188	7.48934	ENSMUSG00000021279	ENSMUST00000041965	88	3.9721	8.94704	9.41e-49	5.53e-47	-2.01254	7.68474	1.78e-09	3.3e-09	0.348101	0.845448	5.66868
muscle-related	muscle-related	ENSOARG00000005050	cell motility 2.25E-8	MSN	protein_coding	moesin [Source:HGNC Symbol;Acc:7373]	X:45764782-45846347					ENSBTAG00000003418	MSN	86	3.58e-10	9.84e-10	-0.951141	6.82871	na	na	85	na	na	na	na	na	na	na	na	0.370381	0.851188	5.62925
muscle-related	muscle-related	ENSOARG00000008398	cell motility 2.25E-8	FAT1	protein_coding	FAT atypical cadherin 1 [Source:HGNC Symbol;Acc:3595]	26:15156246-15263300					ENSBTAG00000020657	FAT1	98	6.62e-31	7.49e-29	4.01427	6.6195	ENSMUSG00000070047	ENSMUST00000098796	87	2.56481	9.47631	1.34e-29	4.82e-29	1.98855	7.33528	6.38e-18	2.35e-17	0.377965	0.856388	4.50877
muscle-related	muscle-related	ENSOARG00000011089	cell motility 2.25E-8	ANKS1A	protein_coding	ankyrin repeat and sterile alpha motif domain containing 1A [Source:HGNC Symbol;Acc:20961]	20:9065217-9166135					ENSBTAG00000016890	ANKS1A	95	2.5e-14	1.06e-13	1.80005	5.12156	ENSMUSG00000024219	ENSMUST00000025058	85	0.223534	8.01068	0.000142273	0.000165132	2.05258	7.16066	1.87e-11	3.98e-11	0.381846	0.856813	4.35112
muscle-related	muscle-related	ENSOARG00000009972	cell motility 2.25E-8	FMNL1	protein_coding	formin-like 1 [Source:HGNC Symbol;Acc:1212]	11:44292172-44317341					ENSBTAG00000004196	FMNL1	98	0.00352901	0.00497391	0.848981	2.0814	ENSMUSG00000055805	ENSMUST00000021322	89	3.10891	3.30513	3.53e-25	9.11e-25	-2.65708	1.54957	3.3e-09	6.02e-09	0.389353	0.857393	1.41076
muscle-related	muscle-related	ENSOARG00000003828	cell motility 2.25E-8	ARHGAP24	protein_coding	Rho GTPase activating protein 24 [Source:HGNC Symbol;Acc:25361]	6:100368330-100436288					ENSBTAG00000003959	ARHGAP24	98	3.85e-15	1.81e-14	4.18027	2.6163	ENSMUSG00000057315	ENSMUST00000073302	94	-1.39574	7.10187	6.03e-09	7.82e-09	6.94522	4.87627	1.01e-18	4.09e-18	0.392859	0.858008	3.68004
muscle-related	muscle-related	ENSOARG00000013714	cell motility 2.25E-8	CD34	protein_coding	CD34 molecule [Source:HGNC Symbol;Acc:1662]	12:73589869-73605431					ENSBTAG00000010562	CD34	85	1.35e-08	3.2e-08	1.09609	3.95475	ENSMUSG00000016494	ENSMUST00000016638	54	-2.86107	7.83248	2.63e-25	6.85e-25	4.75257	7.64128	3.75e-27	4.81e-26	0.406937	0.860614	4.55841
muscle-related	muscle-related	ENSOARG00000008824	cell motility 2.25E-8	ELMO2	protein_coding	engulfment and cell motility 2 [Source:HGNC Symbol;Acc:17233]	13:74638997-74664839					ENSBTAG00000003639	ELMO2	97	0.701978	0.729761	-0.046058	4.13716	ENSMUSG00000017670	ENSMUST00000071699	98	1.93722	5.49416	8.41e-23	1.86e-22	-2.346	4.98246	4.06e-24	3.23e-23	0.434359	0.869415	3.36838
muscle-related	muscle-related	ENSOARG00000001992	cell motility 2.25E-8	TTLL5	protein_coding	tubulin tyrosine ligase-like family, member 5 [Source:HGNC Symbol;Acc:19963]	7:83879478-84189920					ENSBTAG00000025403	TTLL5	97	0.00061142	0.000933178	0.461004	3.74543	ENSMUSG00000012609	ENSMUST00000040179	89	0.111673	6.08885	0.150704	0.158308	0.618658	5.67165	9.58e-05	0.000132071	0.462659	0.882743	2.33223
muscle-related	muscle-related	ENSOARG00000010543	cell motility 2.25E-8	PREX1	protein_coding	phosphatidylinositol-3,4,5-trisphosphate-dependent Rac exchange factor 1 [Source:HGNC Symbol;Acc:32594]	13:76424579-76526619					ENSBTAG00000015609	PREX1	93	7.35e-18	5.03e-17	2.57654	3.23643	ENSMUSG00000039621	ENSMUST00000099080	86	0.912646	6.08535	8.78e-11	1.2e-10	2.27317	4.30681	4.41e-13	1.05e-12	0.465827	0.883286	2.40097
muscle-related	muscle-related	ENSOARG00000006538	cell motility 2.25E-8	PDGFRB	protein_coding	platelet-derived growth factor receptor, beta polypeptide [Source:HGNC Symbol;Acc:8804]	5:58981903-59017374					ENSBTAG00000002804	PDGFRB	99	1.59e-16	8.95e-16	2.78744	4.74985	ENSMUSG00000024620	ENSMUST00000025522	86	0.675059	7.84582	0.000179702	0.000208032	2.78343	6.33789	1.05e-16	3.43e-16	0.471433	0.884411	4.30377
muscle-related	muscle-related	ENSOARG00000013032	cell motility 2.25E-8	USP33	protein_coding	ubiquitin specific peptidase 33 [Source:HGNC Symbol;Acc:20059]	1:53532427-53578801					ENSBTAG00000020761	USP33	96	0.320634	0.356267	-0.161409	4.87207	ENSMUSG00000025437	ENSMUST00000026507	89	-0.0308855	7.04437	0.58395	0.595544	-0.0119286	7.19348	0.95558	0.958993	0.503926	0.896918	2.32037
muscle-related	muscle-related	ENSOARG00000010740	cell motility 2.25E-8	ZRANB1	protein_coding	zinc finger, RAN-binding domain containing 1 [Source:HGNC Symbol;Acc:18224]	22:43382432-43423267					ENSBTAG00000003395	ZRANB1	96	0.0442441	0.0554018	0.245495	5.37195	na	na	96	na	na	na	na	na	na	na	na	0.508291	0.898627	4.58417
muscle-related	muscle-related	ENSOARG00000016012	cell motility 2.25E-8	TYK2	protein_coding	tyrosine kinase 2 [Source:HGNC Symbol;Acc:12440]	5:12563749-12590812					ENSBTAG00000011698	TYK2	88	2.11e-19	1.83e-18	1.22263	6.01628	ENSMUSG00000032175	ENSMUST00000001036	72	2.62061	7.68166	1.35e-39	1.6e-38	-1.43475	6.83	2.35e-19	1.02e-18	0.533575	0.903279	4.58078
muscle-related	muscle-related	ENSOARG00000012535	cell motility 2.25E-8	TNS3	protein_coding	tensin 3 [Source:HGNC Symbol;Acc:21616]	4:74807679-75024991					ENSBTAG00000009655	TNS3	97	0.000152526	0.000246423	1.22976	4.58585	ENSMUSG00000020422	ENSMUST00000020695	79	3.54319	5.79502	2.71e-39	3.1e-38	-2.74716	4.39056	6.39e-08	1.07e-07	0.535821	0.903279	3.14081
muscle-related	muscle-related	ENSOARG00000013617	cell motility 2.25E-8	PLXND1	protein_coding	plexin D1 [Source:HGNC Symbol;Acc:9107]	19:55994633-56043073					ENSBTAG00000001814	PLXND1	85	2.12e-06	4.1e-06	1.65373	3.72357	na	na	80	na	na	na	na	na	na	na	na	0.541992	0.904915	2.467
muscle-related	muscle-related	ENSOARG00000003287	cell motility 2.25E-8	DGKZ	protein_coding	diacylglycerol kinase, zeta [Source:HGNC Symbol;Acc:2857]	15:74572104-74604305					ENSBTAG00000013636	DGKZ	79	9.92e-07	1.98e-06	1.13526	5.17635	ENSMUSG00000040479	ENSMUST00000028667	86	1.57218	7.21345	1.15e-22	2.53e-22	-0.322767	6.46102	0.216952	0.235771	0.594102	0.919233	4.42405
muscle-related	muscle-related	ENSOARG00000019324	cell motility 2.25E-8	INPP5D	protein_coding	inositol polyphosphate-5-phosphatase, 145kDa [Source:HGNC Symbol;Acc:6079]	1:7541064-7656690					ENSBTAG00000020173	INPP5D	97	0.000738911	0.00111743	0.609997	2.69738	na	na	87	na	na	na	na	na	na	na	na	0.608036	0.920923	1.78636
muscle-related	muscle-related	ENSOARG00000003585	cell motility 2.25E-8	ELMO1	protein_coding	engulfment and cell motility 1 [Source:HGNC Symbol;Acc:16286]	4:59996352-60466308					ENSBTAG00000003490	ELMO1	100	0.00184947	0.00268383	0.568426	3.30249	ENSMUSG00000041112	ENSMUST00000072519	99	3.73568	4.13542	7.07e-26	1.91e-25	-3.79948	2.67805	2.04e-17	7.16e-17	0.608569	0.920923	2.86256
muscle-related	muscle-related	ENSOARG00000019070	cell motility 2.25E-8	PDGFRA	protein_coding	platelet-derived growth factor receptor, alpha polypeptide [Source:HGNC Symbol;Acc:8803]	6:69735803-69772762					ENSBTAG00000007173	PDGFRA	99	7.21e-15	3.26e-14	2.94037	5.73722	ENSMUSG00000029231	ENSMUST00000000476	89	2.57661	8.12368	1.51e-17	2.61e-17	0.733462	6.3587	0.0091592	0.0111907	0.619727	0.923019	5.01482
muscle-related	muscle-related	ENSOARG00000016133	cell motility 2.25E-8	NCKAP1L	protein_coding	NCK-associated protein 1-like [Source:HGNC Symbol;Acc:4862]	3:131887961-131931041					ENSBTAG00000019686	NCKAP1L	98	6.38e-13	2.31e-12	1.85987	3.59929	ENSMUSG00000022488	ENSMUST00000047405	92	0.220008	6.46196	0.064311	0.0686638	2.24661	5.27815	2.67e-12	6e-12	0.630244	0.926065	2.8562
muscle-related	muscle-related	ENSOARG00000017927	cell motility 2.25E-8	CORO1C	protein_coding	coronin, actin binding protein, 1C [Source:HGNC Symbol;Acc:2254]	17:63912171-63962877					ENSBTAG00000007993	CORO1C	96	6.61e-12	2.17e-11	1.21408	6.45189	ENSMUSG00000004530	ENSMUST00000004646	86	5.33697	6.96668	4.83e-40	6.13e-39	-4.83615	5.55029	1.39e-31	4.08e-30	0.632744	0.926555	6.42809
muscle-related	muscle-related	ENSOARG00000003130	cell motility 2.25E-8	PLAT	protein_coding	plasminogen activator, tissue [Source:HGNC Symbol;Acc:9051]	26:35536329-35547219					ENSBTAG00000001244	PLAT	95	4.07e-10	1.11e-09	1.52242	4.60527	ENSMUSG00000031538	ENSMUST00000033941	77	-1.16351	7.95529	2.76e-10	3.73e-10	3.31822	7.38583	8.51e-20	3.91e-19	0.638633	0.928311	4.54037
muscle-related	muscle-related	ENSOARG00000013713	cell motility 2.25E-8	SEMA4C	protein_coding	sema domain, immunoglobulin domain (Ig), transmembrane domain (TM) and short cytoplasmic domain, (semaphorin) 4C [Source:HGNC Symbol;Acc:10731]	3:103576027-103582517					ENSBTAG00000021920	SEMA4C	95	0.000105861	0.000173643	1.35312	5.13801	na	na	84	na	na	na	na	na	na	na	na	0.662732	0.934534	4.79649
muscle-related	muscle-related	ENSOARG00000001340	cell motility 2.25E-8	APCDD1	protein_coding	adenomatosis polyposis coli down-regulated 1 [Source:HGNC Symbol;Acc:15718]	23:42479408-42510105					ENSBTAG00000005154	APCDD1	93	1.86e-07	3.95e-07	2.12293	3.66186	ENSMUSG00000071847	ENSMUST00000096554	82	5.76454	4.25871	2.29e-32	1.08e-31	-4.44401	1.66376	4.41e-11	9.14e-11	0.744601	0.950827	4.09196
muscle-related	muscle-related	ENSOARG00000008885	cell motility 2.25E-8	NET1	protein_coding	neuroepithelial cell transforming 1 [Source:HGNC Symbol;Acc:14592]	13:42286594-42297149					ENSBTAG00000007648	NET1	78	1.68e-05	2.98e-05	-0.605163	8.27996	ENSMUSG00000021215	ENSMUST00000091853	69	8.29549	6.83371	1.11e-49	8.24e-48	-10.3109	5.8549	1.45e-37	1.7e-35	0.756351	0.953521	7.13672
muscle-related	muscle-related	ENSOARG00000000349	cell motility 2.25E-8	FUT10	protein_coding	fucosyltransferase 10 (alpha (1,3) fucosyltransferase) [Source:HGNC Symbol;Acc:19234]	26:27772233-27839701					ENSBTAG00000005454	FUT10	82	1.49e-12	5.21e-12	1.62433	3.63889	ENSMUSG00000046152	ENSMUST00000066173	68	2.11281	5.59009	1.99e-26	5.59e-26	-0.435246	4.07753	0.0440753	0.0509631	0.79452	0.960509	4.01295
muscle-related	muscle-related	ENSOARG00000017490	cell motility 2.25E-8	THBS4	protein_coding	thrombospondin 4 [Source:HGNC Symbol;Acc:11788]	7:10767492-10811643					ENSBTAG00000012866	THBS4	99	4.14e-07	8.55e-07	1.50208	6.34596	ENSMUSG00000021702	ENSMUST00000022213	93	2.38681	8.24073	8.42e-14	1.27e-13	-0.802378	7.34664	0.00084251	0.00109735	0.795643	0.960616	5.61043
muscle-related	muscle-related	ENSOARG00000008224	cell motility 2.25E-8	DAB1	protein_coding	Dab, reelin signal transducer, homolog 1 (Drosophila) [Source:HGNC Symbol;Acc:2661]	1:31372087-31665196					ENSBTAG00000013802	DAB1	90	2.27e-18	1.7e-17	4.79048	1.8332	na	na	90	na	na	na	na	na	na	na	na	0.803082	0.962464	3.29108
muscle-related	muscle-related	ENSOARG00000019970	cell motility 2.25E-8	LRRK2	protein_coding	leucine-rich repeat kinase 2 [Source:HGNC Symbol;Acc:18618]	3:146551630-146764634					ENSBTAG00000016260	LRRK2	98	3.18e-16	1.72e-15	3.60131	3.73935	ENSMUSG00000036273	ENSMUST00000060642	85	2.08785	6.52887	2.75e-18	4.88e-18	2.13656	4.07944	5.05e-07	8.03e-07	0.840172	0.971074	2.35577
muscle-related	muscle-related	ENSOARG00000001432	cell motility 2.25E-8	NDRG4	protein_coding	NDRG family member 4 [Source:HGNC Symbol;Acc:14466]	14:25701810-25717354					ENSBTAG00000003894	NDRG4	88	1.31e-15	6.52e-15	3.4302	2.73981	ENSMUSG00000036564	ENSMUST00000080666	91	-2.48889	7.38911	1.18e-16	1.96e-16	7.29295	5.7251	3.47e-24	2.8e-23	0.983788	0.997093	4.49122
muscle-related	muscle-related	ENSOARG00000009732	cell motility 2.25E-8	FYN	protein_coding	FYN oncogene related to SRC, FGR, YES [Source:HGNC Symbol;Acc:4037]	8:25708337-25896168					ENSBTAG00000011851	FYN	100	7.55e-10	2.01e-09	1.25038	3.92614	na	na	99	na	na	na	na	na	na	na	na	0.994376	0.999202	3.64981
muscle-related	muscle-related	ENSOARG00000005156	cell motility-regulation of nucleic acid-templated transcription	ATN1	protein_coding	atrophin 1 [Source:HGNC Symbol;Acc:3033]	3:207473737-207480187		yes			ENSBTAG00000018828	ATN1	97	1.96e-06	3.8e-06	-1.85042	4.03802	na	na	91	na	na	na	na	na	na	na	na	0.000729425	0.0929407	2.05031
muscle-related	muscle-related	ENSOARG00000007419	cell motility-regulation of nucleic acid-templated transcription	ABL1	protein_coding	c-abl oncogene 1, non-receptor tyrosine kinase [Source:HGNC Symbol;Acc:76]	3:5731767-5765473					ENSBTAG00000017976	ABL1	96	4.02e-18	2.88e-17	2.63748	4.6793	ENSMUSG00000026842	ENSMUST00000075759	87	1.56246	7.32552	2.77e-13	4.1e-13	1.56301	5.71387	2.53e-13	6.15e-13	0.00499593	0.234205	4.34895
muscle-related	muscle-related	ENSOARG00000004241	cell motility-regulation of nucleic acid-templated transcription	SMO	protein_coding	Smoothened [Source:UniProtKB/TrEMBL;Acc:Q30DQ0]	4:93180985-93188745					ENSBTAG00000013287	SMO	89	8.47e-07	1.7e-06	0.978283	3.33498	ENSMUSG00000001761	ENSMUST00000001812	87	-3.28396	7.33989	1.81e-28	5.95e-28	5.16517	7.1663	5.39e-27	6.71e-26	0.0940411	0.64435	3.10583
muscle-related	muscle-related	ENSOARG00000017278	cell motility-regulation of nucleic acid-templated transcription	JMY	protein_coding	junction mediating and regulatory protein, p53 cofactor [Source:HGNC Symbol;Acc:28916]	7:10057045-10129288		yes			ENSBTAG00000025856	JMY	98	3.11e-23	5.59e-22	4.43148	4.86323	ENSMUSG00000021690	ENSMUST00000065537	85	2.33299	7.93921	6.37e-20	1.21e-19	2.92294	5.27808	3.59e-14	9.31e-14	0.11716	0.680244	4.62117
muscle-related	muscle-related	ENSOARG00000005054	cell motility-regulation of nucleic acid-templated transcription	SETD2	protein_coding	SET domain containing 2 [Source:HGNC Symbol;Acc:18420]	19:52372801-52432728					ENSBTAG00000002948	SETD2	97	3.06e-22	4.53e-21	1.60122	6.99274	na	na	83	na	na	na	na	na	na	na	na	0.120862	0.687592	4.27372
muscle-related	muscle-related	ENSOARG00000000230	cell motility-regulation of nucleic acid-templated transcription	SKI	protein_coding	v-ski avian sarcoma viral oncogene homolog [Source:HGNC Symbol;Acc:10896]	12:48571511-48625093		yes-muscle cell differentiation 6.58E-4			ENSBTAG00000038716	SKI	81	1.96e-10	5.52e-10	3.01183	4.43176	ENSMUSG00000029050	ENSMUST00000030917	76	-0.568281	8.13698	3.88e-07	4.8e-07	4.45151	6.67536	1.12e-10	2.27e-10	0.121223	0.687592	4.01214
muscle-related	muscle-related	ENSOARG00000014959	cell motility-regulation of nucleic acid-templated transcription	PKN2	protein_coding	protein kinase N2 [Source:HGNC Symbol;Acc:9406]	1:65320616-65461322					ENSBTAG00000021900	PKN2	99	4.83e-18	3.41e-17	2.1743	6.21967	ENSMUSG00000004591	ENSMUST00000043812	95	6.53735	6.61325	1.47e-47	7.02e-46	-5.17204	4.40097	2.16e-25	2.05e-24	0.130115	0.694633	5.00071
muscle-related	muscle-related	ENSOARG00000001576	cell motility-regulation of nucleic acid-templated transcription	FGFR1	protein_coding	fibroblast growth factor receptor 1 [Source:HGNC Symbol;Acc:3688]	26:32193842-32208102					ENSBTAG00000015457	FGFR1	100	3.89e-18	2.8e-17	3.23254	3.96338	ENSMUSG00000031565	ENSMUST00000084027	98	0.911871	7.11216	1.2e-05	1.43e-05	3.12476	5.1655	5.55e-20	2.6e-19	0.251211	0.797871	4.28474
muscle-related	muscle-related	ENSOARG00000007826	cell motility-regulation of nucleic acid-templated transcription	PPAP2B	protein_coding	phosphatidic acid phosphatase type 2B [Source:HGNC Symbol;Acc:9229]	1:30787535-30873991					ENSBTAG00000011640	PPAP2B	99	2.76e-25	7.79e-24	3.30691	5.45382	ENSMUSG00000028517	ENSMUST00000064139	92	-2.08078	9.97854	9.34e-21	1.86e-20	6.38463	8.72637	1.44e-31	4.23e-30	0.301165	0.8277	5.90983
muscle-related	muscle-related	ENSOARG00000009880	cell motility-regulation of nucleic acid-templated transcription	ZEB2	protein_coding	zinc finger E-box binding homeobox 2 [Source:HGNC Symbol;Acc:14881]	2:164440832-164482586		yes			ENSBTAG00000012615	ZEB2	97	5.68e-12	1.88e-11	2.30012	3.56705	ENSMUSG00000026872	ENSMUST00000028229	93	-0.839474	7.06371	6.85e-06	8.22e-06	4.04208	5.84115	3.11e-17	1.07e-16	0.336951	0.840571	2.9992
muscle-related	muscle-related	ENSOARG00000017242	cell motility-regulation of nucleic acid-templated transcription	ACVRL1	protein_coding	activin A receptor type II-like 1 [Source:HGNC Symbol;Acc:175]	3:134229362-134236131					ENSBTAG00000013843	ACVRL1	98	0.0536732	0.0665334	0.387413	3.9275	na	na	92	na	na	na	na	na	na	na	na	0.341544	0.842249	4.28
muscle-related	muscle-related	ENSOARG00000016047	cell motility-regulation of nucleic acid-templated transcription	TGFBR3	protein_coding	transforming growth factor, beta receptor III [Source:HGNC Symbol;Acc:11774]	1:68165229-68340062					ENSBTAG00000024269	TGFBR3	92	1.16e-19	1.06e-18	5.71019	4.11919	ENSMUSG00000029287	ENSMUST00000031224	81	5.43506	6.36569	6.88e-31	2.79e-30	0.560472	2.20476	0.193386	0.211475	0.339732	0.842249	4.3816
muscle-related	muscle-related	ENSOARG00000018964	cell motility-regulation of nucleic acid-templated transcription	STAT5B	protein_coding	signal transducer and activator of transcription 5B [Source:HGNC Symbol;Acc:11367]	11:41807519-41832418					na	na	na	na	na	na	na	ENSMUSG00000020919	ENSMUST00000004143	96	2.73374	5.24045	1.59e-28	5.25e-28	na	na	na	na	0.354811	0.847775	3.35059
muscle-related	muscle-related	ENSOARG00000007781	cell motility-regulation of nucleic acid-templated transcription	MEGF8	protein_coding	multiple EGF-like-domains 8 [Source:HGNC Symbol;Acc:3233]	14:49970727-50010162					ENSBTAG00000031001	MEGF8	82	2.47e-10	6.9e-10	2.77739	4.69616	na	na	88	na	na	na	na	na	na	na	na	0.401347	0.859771	2.99505
muscle-related	muscle-related	ENSOARG00000001337	cell motility-regulation of nucleic acid-templated transcription	CAV1	protein_coding	Ovis aries caveolin 1, caveolae protein, 22kDa (CAV1), mRNA. [Source:RefSeq mRNA;Acc:NM_001009477]	4:51786039-51820791					ENSBTAG00000017869	CAV1	99	0.000393319	0.000612497	0.941155	6.17248	ENSMUSG00000007655	ENSMUST00000007799	96	-1.66754	9.56185	3.75e-11	5.19e-11	3.07958	9.59773	3.25e-16	1.02e-15	0.409248	0.861055	7.61428
muscle-related	muscle-related	ENSOARG00000013102	cell motility-regulation of nucleic acid-templated transcription	ETS1	protein_coding	v-ets avian erythroblastosis virus E26 oncogene homolog 1 [Source:HGNC Symbol;Acc:3488]	21:31044040-31116808		yes	muscle-related	muscle-related	ENSBTAG00000002341	ETS1	93	7.8e-23	1.3e-21	2.59099	5.03052	ENSMUSG00000032035	ENSMUST00000034534	91	0.297614	8.21787	0.00748615	0.00825584	2.95724	6.91762	1.66e-21	9.33e-21	0.432593	0.869006	4.48765
muscle-related	muscle-related	ENSOARG00000000465	cell motility-regulation of nucleic acid-templated transcription	RELN	protein_coding	reelin [Source:HGNC Symbol;Acc:9957]	4:44668137-45205142					ENSBTAG00000003658	RELN	91	2.32e-15	1.12e-14	4.09005	2.89085	na	na	92	na	na	na	na	na	na	na	na	0.502549	0.895846	1.42725
muscle-related	muscle-related	ENSOARG00000014146	cell motility-regulation of nucleic acid-templated transcription	PTEN	protein_coding	phosphatase and tensin homolog [Source:HGNC Symbol;Acc:9588]	22:9255714-9352174					ENSBTAG00000009498	PTEN	92	7.87e-18	5.37e-17	2.09928	6.23309	ENSMUSG00000013663	ENSMUST00000013807	100	2.0485	8.52051	3.24e-32	1.5e-31	0.312096	7.37548	0.0928174	0.104429	0.602928	0.920923	5.69775
muscle-related	muscle-related	ENSOARG00000005757	cell motility-regulation of nucleic acid-templated transcription	SRF	protein_coding	serum response factor (c-fos serum response element-binding transcription factor) [Source:HGNC Symbol;Acc:11291]	20:16854570-16858840		yes-muscle cell differentiation 6.58E-4	muscle-related	muscle-related	ENSBTAG00000012777	SRF	96	9.37e-06	1.71e-05	1.77097	4.64715	ENSMUSG00000015605	ENSMUST00000015749	94	-0.430139	7.78639	0.000179946	0.00020829	2.77261	6.99076	9.89e-07	1.54e-06	0.720245	0.945439	5.53597
muscle-related	muscle-related	ENSOARG00000007733	cell motility-regulation of nucleic acid-templated transcription	ACVR1	protein_coding	activin A receptor, type I [Source:HGNC Symbol;Acc:171]	2:150689376-150827799					ENSBTAG00000011909	ACVR1	96	1.26e-07	2.72e-07	-0.804758	4.05558	ENSMUSG00000026836	ENSMUST00000056376	95	-0.112118	5.98783	0.148293	0.155808	-0.689944	6.31557	6.63e-05	9.21e-05	0.881127	0.977212	2.88354
muscle-related	muscle-related	ENSOARG00000018669	cell motility-regulation of nucleic acid-templated transcription	RBFOX2	protein_coding	RNA binding protein, fox-1 homolog (C. elegans) 2 [Source:HGNC Symbol;Acc:9906]	3:178967375-179029560		yes			ENSBTAG00000020125	RBFOX2	95	2.71e-17	1.69e-16	1.32087	4.85859	ENSMUSG00000033565	ENSMUST00000048145	94	-0.277145	7.75394	0.00062471	0.000711825	2.06189	7.18874	4.84e-23	3.3e-22	0.965808	0.993957	5.46261
muscle-related	muscle-related	ENSOARG00000013480	cell motility-regulation of nucleic acid-templated transcription	JAK2	protein_coding	Janus kinase 2 [Source:HGNC Symbol;Acc:6192]	2:72781813-72895325					ENSBTAG00000012047	JAK2	99	1e-13	3.99e-13	1.9509	5.43706	ENSMUSG00000024789	ENSMUST00000065796	94	1.26561	7.9602	8.81e-25	2.22e-24	1.05622	6.89429	0.000124157	0.000170049	0.977946	0.995945	4.60351
epithelium-related	Epithelial differentiation related	ENSOARG00000000417	EDC locus	S100A9	protein_coding	S100 calcium binding protein A9 [Source:HGNC Symbol;Acc:10499]	1:102297137-102299291					ENSBTAG00000006505	S100A9	77	0.200012	0.22957	0.491975	9.86222	ENSMUSG00000056071	ENSMUST00000069960	45	6.70571	9.36191	2.44e-27	7.29e-27	-6.7795	8.50755	2.95e-16	9.21e-16	0.00114857	0.122001	11.3818
epithelium-related	Epithelial differentiation related	ENSOARG00000000432	EDC locus	S100A12	protein_coding	S100 calcium binding protein A12 [Source:HGNC Symbol;Acc:10489]	1:102311556-102312291					ENSBTAG00000012638	S100A12	82	6.26e-18	4.33e-17	-3.34137	12.0099	na	na	na	na	na	na	na	na	na	na	na	0.00170082	0.149633	12.4721
epithelium-related	Epithelial differentiation related	ENSOARG00000025191	EDC locus	SPRR2-like2	protein_coding	close to small proline-rich protein type II	1:102072774-102072965					na	na	na	na	na	na	na	na	na	na	na	na	na	na	na	na	na	na	0.00181945	0.154822	9.56276
epithelium-related	Epithelial differentiation related	Addition41	EDC locus	SPRR2-like4			1:101953161-101953481					na	na	na	na	na	na	na	na	na	na	na	na	na	na	na	na	na	na	0.0049681	0.234205	9.43766
epithelium-related	Epithelial differentiation related	ENSOARG00000000450	EDC locus	S100A8	protein_coding	S100 calcium binding protein A8 [Source:HGNC Symbol;Acc:10498]	1:102332237-102332680					ENSBTAG00000012640	S100A8	85	6.58e-07	1.34e-06	-1.40844	10.5578	ENSMUSG00000056054	ENSMUST00000069927	52	7.8958	8.79811	3.23e-34	1.87e-33	-9.9641	8.44485	3.51e-32	1.16e-30	0.0122121	0.33358	11.7584
epithelium-related	Epithelial differentiation related	Addition42	EDC locus	PRD-SPRRII-like1			1:101985620-101985910					na	na	na	na	na	na	na	na	na	na	na	na	na	na	na	na	na	na	0.0191945	0.404245	11.7354
epithelium-related	Epithelial differentiation related	ENSOARG00000006552	EDC locus	SPRR2-like1	protein_coding	Ovis aries type II small proline-rich protein (LOC443313), mRNA. [Source:RefSeq mRNA;Acc:NM_001009773]	1:102063285-102063497					na	na	na	na	na	na	na	na	na	na	na	na	na	na	na	na	na	na	0.0232773	0.435086	8.429
epithelium-related	Epithelial differentiation related	ENSOARG00000025190	EDC locus	PRD-SPRRII	protein_coding	small proline-rich protein type II [Source:RefSeq peptide;Acc:NP_001009459]	1:102078660-102078887					na	na	na	na	na	na	na	na	na	na	na	na	na	na	na	na	na	na	0.193266	0.760327	11.5791
epithelium-related	Epithelial differentiation related	ENSOARG00000006636	epithelium	GRHL3	protein_coding	grainyhead-like 3 (Drosophila) [Source:HGNC Symbol;Acc:25839]	2:241464116-241499800		yes-epithelium development 1.67E-2			ENSBTAG00000019791	GRHL3	93	0.0238356	0.0307842	0.405383	6.04457	na	na	86	na	na	na	na	na	na	na	na	9.03e-05	0.0260295	5.27026
epithelium-related	Epithelial differentiation related	ENSOARG00000007100	epithelium	TGM3	protein_coding	transglutaminase 3 [Source:HGNC Symbol;Acc:11779]	13:52130353-52173973					ENSBTAG00000001785	TGM3	94	0.0467189	0.0583307	0.607331	11.1562	na	na	77	na	na	na	na	na	na	na	na	0.000381215	0.0659587	10.2641
epithelium-related	Epithelial differentiation related	ENSOARG00000011955	epithelium	SLC5A1	protein_coding	Ovis aries solute carrier family 5 (sodium/glucose cotransporter), member 1 (SLC5A1), mRNA. [Source:RefSeq mRNA;Acc:NM_001009404]	17:70018319-70071441					ENSBTAG00000012851	SLC5A1	98	1.01e-05	1.84e-05	1.01122	6.98248	ENSMUSG00000011034	ENSMUST00000011178	88	10.3141	5.30192	4.35e-41	6.59e-40	-10.6276	3.24545	4.2e-37	4.59e-35	0.00189269	0.158456	6.50845
epithelium-related	Epithelial differentiation related	ENSOARG00000014456	epithelium	KLK12	protein_coding	kallikrein-related peptidase 12 [Source:HGNC Symbol;Acc:6360]	14:56045952-56054035					ENSBTAG00000030484	KLK12	85	4.57e-08	1.03e-07	3.73223	4.09736	ENSMUSG00000044430	ENSMUST00000014063	62	8.71469	4.11806	1.1e-25	2.93e-25	-5.09448	0.660426	1.3e-09	2.43e-09	0.00488691	0.234205	3.61084
epithelium-related	Epithelial differentiation related	ENSOARG00000019146	epithelium	TGM1	protein_coding	transglutaminase 1 [Source:HGNC Symbol;Acc:11777]	7:20524488-20538003					ENSBTAG00000003920	TGM1	96	0.00411009	0.00574997	1.03643	9.85357	na	na	90	na	na	na	na	na	na	na	na	0.0261635	0.45319	8.98409
epithelium-related	Epithelial differentiation related	ENSOARG00000015540	epithelium	KRT23	protein_coding	keratin 23 (histone deacetylase inducible) [Source:HGNC Symbol;Acc:6438]	11:40690641-40707235					ENSBTAG00000040460	KRT23	92	0.0114549	0.015343	-0.742759	5.23593	ENSMUSG00000006777	ENSMUST00000006969	77	-0.0183482	7.18797	0.943276	0.945218	-0.716019	7.68044	0.000544597	0.000718509	0.0539041	0.558108	4.9628
epithelium-related	Epithelial differentiation related	ENSOARG00000016800	epithelium	KRT78	protein_coding	keratin 78 [Source:HGNC Symbol;Acc:28926]	3:133420696-133428181					ENSBTAG00000039967	KRT78	94	0.000156551	0.000252566	1.52951	10.4238	na	na	65	na	na	na	na	na	na	na	na	0.100008	0.657944	10.3134
epithelium-related	Epithelial differentiation related	ENSOARG00000016824	epithelium	KRT79	protein_coding	keratin 79 [Source:HGNC Symbol;Acc:28930]	3:133433601-133443905					ENSBTAG00000012676	KRT79	96	3.42e-26	1.17e-24	5.54686	6.30109	ENSMUSG00000061397	ENSMUST00000023799	82	7.40073	7.67809	4.98e-37	4.16e-36	-2.0153	3.64972	1.78e-06	2.73e-06	0.191242	0.757286	7.96233
muscle-related	muscle-related	ENSOARG00000016181	extracellular matrix organization 4.69E-23	ITGA5	protein_coding	Integrin alpha 5 [Source:UniProtKB/TrEMBL;Acc:R9ZXR3]	3:132008455-132021989					ENSBTAG00000013745	ITGA5	91	7.09e-07	1.43e-06	1.13711	4.45388	ENSMUSG00000000555	ENSMUST00000023128	83	-0.81612	7.4898	3.71e-07	4.59e-07	2.47359	7.04716	9.17e-14	2.31e-13	0.00645294	0.255617	3.52738
muscle-related	muscle-related	ENSOARG00000001060	extracellular matrix organization 4.69E-23	KDR	protein_coding	kinase insert domain receptor (a type III receptor tyrosine kinase) [Source:HGNC Symbol;Acc:6307]	6:70562488-70607422					ENSBTAG00000000782	KDR	98	7.2e-08	1.59e-07	1.04979	6.00796	na	na	85	na	na	na	na	na	na	na	na	0.0199374	0.408506	4.56973
muscle-related	muscle-related	ENSOARG00000020058	extracellular matrix organization 4.69E-23	THBS1	protein_coding	thrombospondin 1 [Source:HGNC Symbol;Acc:11785]	7:32243494-32406527					ENSBTAG00000002006	THBS1	90	2.23e-12	7.68e-12	2.63899	6.38215	ENSMUSG00000040152	ENSMUST00000039559	85	3.96343	8.07129	5.12e-23	1.15e-22	-1.30339	6.30032	9.93e-06	1.45e-05	0.0484457	0.543514	5.60017
muscle-related	muscle-related	ENSOARG00000020869	extracellular matrix organization 4.69E-23	CTSK	protein_coding	cathepsin K [Source:HGNC Symbol;Acc:2536]	1:99667716-99677407					ENSBTAG00000021035	CTSK	99	0.156498	0.182672	-0.251065	4.63931	ENSMUSG00000028111	ENSMUST00000015664	86	1.61286	6.06918	1.48e-15	2.37e-15	-2.14617	5.85238	1.32e-14	3.55e-14	0.0655182	0.58804	4.90294
muscle-related	muscle-related	ENSOARG00000008248	extracellular matrix organization 4.69E-23	HSPG2	protein_coding	heparan sulfate proteoglycan 2 [Source:HGNC Symbol;Acc:5273]	2:243785044-243858886					ENSBTAG00000017122	HSPG2	88	8.65e-11	2.52e-10	4.08117	6.41984	ENSMUSG00000028763	ENSMUST00000030547	77	1.36529	9.81248	1.72e-12	2.48e-12	3.41905	7.7888	4.34e-06	6.47e-06	0.0755193	0.61023	4.45345
muscle-related	muscle-related	ENSOARG00000004813	extracellular matrix organization 4.69E-23	SDC2	protein_coding	syndecan 2 [Source:HGNC Symbol;Acc:10659]	9:80189588-80207192					ENSBTAG00000014357	SDC2	92	2.1e-07	4.44e-07	1.38335	3.56608	ENSMUSG00000022261	ENSMUST00000022871	74	-0.785295	6.66544	3.95e-06	4.77e-06	2.84676	5.90857	6.56e-14	1.67e-13	0.103306	0.662745	5.24127
muscle-related	muscle-related	ENSOARG00000004871	extracellular matrix organization 4.69E-23	COL1A1	protein_coding	collagen, type I, alpha 1 [Source:HGNC Symbol;Acc:2197]	11:35993829-36010034					ENSBTAG00000013103	COL1A1	95	2.49e-05	4.35e-05	1.3837	7.64031	ENSMUSG00000001506	ENSMUST00000001547	88	2.9912	9.25738	1.3e-17	2.24e-17	-1.59477	8.49877	1.18e-06	1.83e-06	0.105315	0.66394	6.12839
muscle-related	muscle-related	ENSOARG00000008752	extracellular matrix organization 4.69E-23	VWF	protein_coding	von Willebrand factor [Source:HGNC Symbol;Acc:12726]	3:208164815-208288418					ENSBTAG00000012265	VWF	93	1.14e-08	2.73e-08	1.66363	7.01044	na	na	77	na	na	na	na	na	na	na	na	0.108043	0.666698	4.67515
muscle-related	muscle-related	ENSOARG00000019329	extracellular matrix organization 4.69E-23	FN1	protein_coding	fibronectin 1 [Source:HGNC Symbol;Acc:3778]	2:216309354-216378137					ENSBTAG00000008300	FN1	99	6.19e-22	8.57e-21	4.32249	8.32293	ENSMUSG00000026193	ENSMUST00000055226	92	4.60274	10.2435	7.4e-29	2.51e-28	-0.288974	7.95797	0.122598	0.136513	0.139007	0.705703	7.15631
muscle-related	muscle-related	ENSOARG00000003435	extracellular matrix organization 4.69E-23	VWA1	protein_coding	von Willebrand factor A domain containing 1 [Source:HGNC Symbol;Acc:30910]	12:49179248-49182963					ENSBTAG00000021294	VWA1	94	2.4e-08	5.55e-08	2.57374	4.19297	ENSMUSG00000042116	ENSMUST00000042196	77	0.9682	7.04827	2.66e-13	3.94e-13	2.15537	5.50634	0.000174144	0.000236209	0.141585	0.7087	5.26251
muscle-related	muscle-related	ENSOARG00000012810	extracellular matrix organization 4.69E-23	COL6A1	protein_coding	collagen, type VI, alpha 1 [Source:HGNC Symbol;Acc:2211]	1:263809116-263828452					ENSBTAG00000011802	COL6A1	98	1.96e-09	4.99e-09	2.17824	6.70685	ENSMUSG00000001119	ENSMUST00000001147	91	3.38668	8.46301	1.64e-21	3.38e-21	-1.14439	7.09979	0.000493379	0.000652327	0.17611	0.74643	6.07568
muscle-related	muscle-related	ENSOARG00000017189	extracellular matrix organization 4.69E-23	FBN2	protein_coding	fibrillin 2 [Source:HGNC Symbol;Acc:3604]	5:23029256-23264974					ENSBTAG00000015307	FBN2	97	3.96e-08	8.99e-08	1.73164	3.45632	ENSMUSG00000024598	ENSMUST00000025497	96	3.90519	4.68532	1.65e-28	5.41e-28	-2.55749	2.65422	3.09e-09	5.64e-09	0.180723	0.752466	0.743997
muscle-related	muscle-related	ENSOARG00000010126	extracellular matrix organization 4.69E-23	LOXL2	protein_coding	lysyl oxidase-like 2 [Source:HGNC Symbol;Acc:6666]	2:42203021-42284399					ENSBTAG00000006214	LOXL2	93	1.31e-14	5.73e-14	2.66576	4.00705	ENSMUSG00000034205	ENSMUST00000100420	87	1.02592	6.87191	1.08e-06	1.32e-06	2.28417	5.19707	7.43e-12	1.62e-11	0.185019	0.75402	3.35858
muscle-related	muscle-related	ENSOARG00000014671	extracellular matrix organization 4.69E-23	NF1	protein_coding	Neurofibromatosis type 1 [Source:UniProtKB/TrEMBL;Acc:Q8WMZ1]	11:18245395-18441418			muscle-related	muscle-related	ENSBTAG00000011829	NF1	98	3.27e-24	6.97e-23	4.01228	5.29922	ENSMUSG00000020716	ENSMUST00000071325	98	3.92272	7.53943	3.52e-40	4.56e-39	0.45009	4.82553	0.0982384	0.110231	0.186344	0.755469	3.65487
muscle-related	muscle-related	ENSOARG00000006115	extracellular matrix organization 4.69E-23	COL4A1	protein_coding	collagen, type IV, alpha 1 [Source:HGNC Symbol;Acc:2202]	10:84218174-84267989					ENSBTAG00000012849	COL4A1	96	2.14e-13	8.2e-13	2.51903	6.77907	ENSMUSG00000031502	ENSMUST00000033898	88	1.22854	9.59604	1.68e-10	2.29e-10	1.69321	8.45102	1.76e-07	2.86e-07	0.186339	0.755469	5.51542
muscle-related	muscle-related	ENSOARG00000009580	extracellular matrix organization 4.69E-23	LAMA4	protein_coding	laminin, alpha 4 [Source:HGNC Symbol;Acc:6484]	8:25298969-25445606					ENSBTAG00000008817	LAMA4	99	3.19e-24	6.83e-23	4.8447	6.29511	ENSMUSG00000019846	ENSMUST00000019992	88	3.2642	9.18423	2.67e-23	6.08e-23	2.25411	6.42552	3.46e-12	7.72e-12	0.190597	0.75688	5.79046
muscle-related	muscle-related	ENSOARG00000016790	extracellular matrix organization 4.69E-23	COL14A1	protein_coding	collagen, type XIV, alpha 1 [Source:HGNC Symbol;Acc:2191]	9:93989138-94176815					ENSBTAG00000013369	COL14A1	95	8.79e-14	3.51e-13	2.61913	5.89336	ENSMUSG00000022371	ENSMUST00000023053	85	4.73412	7.2298	2.01e-25	5.25e-25	-2.35944	5.16325	1.09e-14	2.98e-14	0.193639	0.760461	4.44678
muscle-related	muscle-related	ENSOARG00000018035	extracellular matrix organization 4.69E-23	MMP2	protein_coding	Ovis aries matrix metallopeptidase 2 (gelatinase A, 72kDa gelatinase, 72kDa type IV collagenase) (MMP2), mRNA. [Source:RefSeq mRNA;Acc:NM_001166180]	14:23241326-23267541					ENSBTAG00000019267	MMP2	100	0.132639	0.15623	0.313329	6.21383	ENSMUSG00000031740	ENSMUST00000034187	96	2.18091	7.69465	3.66e-16	5.99e-16	-1.99024	7.4032	5.52e-13	1.31e-12	0.206123	0.770647	5.62654
muscle-related	muscle-related	ENSOARG00000015227	extracellular matrix organization 4.69E-23	LTBP3	protein_coding	latent transforming growth factor beta binding protein 3 [Source:HGNC Symbol;Acc:6716]	21:43027943-43042714					ENSBTAG00000006747	LTBP3	81	0.645686	0.6775	-0.132166	4.4853	na	na	77	na	na	na	na	na	na	na	na	0.216947	0.779303	2.99575
muscle-related	muscle-related	ENSOARG00000012880	extracellular matrix organization 4.69E-23	COL6A2	protein_coding	collagen, type VI, alpha 2 [Source:HGNC Symbol;Acc:2212]	1:263959138-263975267					ENSBTAG00000019269	COL6A2	89	9.92e-10	2.62e-09	2.70708	6.15517	ENSMUSG00000020241	ENSMUST00000001181	83	4.57549	7.60655	6.6e-26	1.79e-25	-2.01359	5.59146	1.5e-05	2.17e-05	0.243251	0.794274	5.86576
muscle-related	muscle-related	ENSOARG00000019180	extracellular matrix organization 4.69E-23	LAMC1	protein_coding	laminin, gamma 1 (formerly LAMB2) [Source:HGNC Symbol;Acc:6492]	12:62163057-62283591					ENSBTAG00000011966	LAMC1	98	6.01e-29	4.14e-27	4.41432	6.89325	na	na	93	na	na	na	na	na	na	na	na	0.26128	0.801862	5.87713
muscle-related	muscle-related	ENSOARG00000016440	extracellular matrix organization 4.69E-23	COL5A2	protein_coding	collagen, type V, alpha 2 [Source:HGNC Symbol;Acc:2210]	2:119063656-119210952					ENSBTAG00000027020	COL5A2	96	1.04e-20	1.13e-19	3.06723	6.60418	ENSMUSG00000026042	ENSMUST00000086430	94	3.79261	8.54944	2.15e-29	7.59e-29	-0.568667	6.65609	0.0029749	0.0037509	0.263541	0.803944	5.66355
muscle-related	muscle-related	ENSOARG00000017222	extracellular matrix organization 4.69E-23	FGF2	protein_coding	Ovis aries fibroblast growth factor 2 (basic) (FGF2), mRNA. [Source:RefSeq mRNA;Acc:NM_001009769]	17:34113507-34661626					ENSBTAG00000000125	SPATA5	81	3.95e-16	2.12e-15	2.27491	4.07023	na	na	na	na	na	na	na	na	na	na	na	0.281125	0.81506	3.59662
muscle-related	muscle-related	ENSOARG00000007228	extracellular matrix organization 4.69E-23	LAMB1	protein_coding	laminin, beta 1 [Source:HGNC Symbol;Acc:6486]	4:48983437-49060031					ENSBTAG00000011412	LAMB1	88	3.18e-26	1.11e-24	3.69289	6.96865	ENSMUSG00000002900	ENSMUST00000002979	85	3.46067	9.31538	1.23e-36	9.74e-36	0.566288	7.24126	0.00322894	0.0040585	0.303417	0.828239	5.96097
muscle-related	muscle-related	ENSOARG00000010852	extracellular matrix organization 4.69E-23	DDR2	protein_coding	discoidin domain receptor tyrosine kinase 2 [Source:HGNC Symbol;Acc:2731]	1:112258737-112403459					ENSBTAG00000004885	DDR2	98	5.57e-22	7.77e-21	5.97856	3.78771	ENSMUSG00000026674	ENSMUST00000027985	95	2.34281	7.46113	4.36e-16	7.13e-16	4.76305	3.83728	1.72e-15	5e-15	0.311877	0.828405	4.82612
muscle-related	muscle-related	ENSOARG00000005885	extracellular matrix organization 4.69E-23	LEPREL2	protein_coding	leprecan-like 2 [Source:HGNC Symbol;Acc:19318]	3:207562880-207576921					ENSBTAG00000003598	P3H3	89	0.839173	0.8572	0.0961124	4.3988	ENSMUSG00000023191	ENSMUST00000023958	80	-0.425938	6.8317	2.37e-06	2.87e-06	0.774889	6.83801	0.240576	0.25974	0.315734	0.829847	3.88075
muscle-related	muscle-related	ENSOARG00000017638	extracellular matrix organization 4.69E-23	ITGB1	protein_coding	Ovis aries integrin, beta 1 (fibronectin receptor, beta polypeptide, antigen CD29 includes MDF2, MSK12) (ITGB1), mRNA. [Source:RefSeq mRNA;Acc:NM_001113770]	13:18999482-19024014					ENSBTAG00000015910	ITGB1	98	3.2e-18	2.33e-17	2.41669	8.4774	na	na	94	na	na	na	na	na	na	na	na	0.325446	0.834039	7.89698
muscle-related	muscle-related	ENSOARG00000013298	extracellular matrix organization 4.69E-23	OLFML2A	protein_coding	olfactomedin-like 2A [Source:HGNC Symbol;Acc:27270]	3:11028587-11053195					ENSBTAG00000004848	OLFML2A	95	0.044468	0.0556598	0.584888	2.93242	ENSMUSG00000046618	ENSMUST00000057279	82	6.20863	2.71611	6.89e-28	2.15e-27	-5.95664	1.0903	1.98e-18	7.71e-18	0.33021	0.837328	2.8019
muscle-related	muscle-related	ENSOARG00000006515	extracellular matrix organization 4.69E-23	COL4A2	protein_coding	collagen, type IV, alpha 2 [Source:HGNC Symbol;Acc:2203]	10:84344246-84506524					ENSBTAG00000025210	COL4A2	85	4.82e-12	1.6e-11	4.43894	5.96969	ENSMUSG00000031503	ENSMUST00000033899	75	2.02115	9.21395	1.52e-15	2.44e-15	3.15276	6.84196	8.36e-06	1.23e-05	0.334612	0.839467	5.41154
muscle-related	muscle-related	ENSOARG00000015737	extracellular matrix organization 4.69E-23	DCN	protein_coding	Ovis aries decorin (DCN), mRNA. [Source:RefSeq mRNA;Acc:NM_001009218]	3:127427409-127458485					ENSBTAG00000003505	DCN	99	7.97e-11	2.34e-10	1.92521	7.77162	na	na	79	na	na	na	na	na	na	na	na	0.338842	0.841673	8.19647
muscle-related	muscle-related	ENSOARG00000003898	extracellular matrix organization 4.69E-23	SH3PXD2B	protein_coding	SH3 and PX domains 2B [Source:HGNC Symbol;Acc:29242]	16:4131294-4247243					ENSBTAG00000009019	SH3PXD2B	93	1.54e-17	1e-16	3.66937	2.01207	ENSMUSG00000040711	ENSMUST00000038753	82	-2.53196	6.77397	3.45e-21	7e-21	7.67182	4.89393	1.46e-24	1.25e-23	0.349108	0.846249	2.50419
muscle-related	muscle-related	ENSOARG00000009032	extracellular matrix organization 4.69E-23	SPARC	protein_coding	Ovis aries secreted protein, acidic, cysteine-rich (osteonectin) (SPARC), mRNA. [Source:RefSeq mRNA;Acc:NM_001166202]	5:60405206-60427607					ENSBTAG00000014835	SPARC	61	0.89429	0.906441	0.024807	8.73316	ENSMUSG00000018593	ENSMUST00000018737	57	1.57342	10.3982	1.06e-12	1.54e-12	-1.46884	10.6059	1.35e-13	3.34e-13	0.355123	0.847775	7.62557
muscle-related	muscle-related	ENSOARG00000013611	extracellular matrix organization 4.69E-23	JAM3	protein_coding	junctional adhesion molecule 3 [Source:HGNC Symbol;Acc:15532]	21:32204737-32236309					ENSBTAG00000003176	JAM3	90	1.77e-12	6.13e-12	2.03072	4.19267	ENSMUSG00000031990	ENSMUST00000034472	76	-0.527138	7.46657	0.00362018	0.00403198	3.28551	6.45062	7.67e-21	3.99e-20	0.357455	0.848476	3.70293
muscle-related	muscle-related	ENSOARG00000001254	extracellular matrix organization 4.69E-23	TNXB	protein_coding	tenascin XB [Source:HGNC Symbol;Acc:11976]	20:26408690-26458052					ENSBTAG00000001444	TNXB	88	2.92e-21	3.57e-20	4.79038	6.27007	ENSMUSG00000033327	ENSMUST00000087399	59	3.45492	9.04693	1.74e-20	3.42e-20	1.92895	6.29178	3.71e-09	6.75e-09	0.378287	0.856388	4.58287
muscle-related	muscle-related	ENSOARG00000013161	extracellular matrix organization 4.69E-23	MMP11	protein_coding	matrix metallopeptidase 11 (stromelysin 3) [Source:HGNC Symbol;Acc:7157]	17:70499136-70503291					ENSBTAG00000006108	MMP11	75	0.000419611	0.00065181	1.67162	2.80499	ENSMUSG00000000901	ENSMUST00000000924	66	-0.669662	5.968	7.66e-05	8.94e-05	3.03437	4.92318	5.49e-06	8.15e-06	0.380906	0.856813	3.44571
muscle-related	muscle-related	ENSOARG00000000498	extracellular matrix organization 4.69E-23	ITGA9	protein_coding	integrin, alpha 9 [Source:HGNC Symbol;Acc:6145]	19:10846322-11213039					ENSBTAG00000016566	ITGA9	98	1.26e-22	2.01e-21	5.06391	4.69139	ENSMUSG00000039115	ENSMUST00000044165	90	0.653691	8.7441	0.000561988	0.000641286	5.61418	6.02757	5.84e-21	3.08e-20	0.381288	0.856813	3.99381
muscle-related	muscle-related	ENSOARG00000013521	extracellular matrix organization 4.69E-23	LAMA5	protein_coding	laminin, alpha 5 [Source:HGNC Symbol;Acc:6485]	13:54200422-54247219					ENSBTAG00000003061	LAMA5	94	3.35e-10	9.22e-10	2.11368	7.36614	ENSMUSG00000015647	ENSMUST00000015791	77	3.22519	9.18109	6e-35	3.78e-34	-1.01233	7.98427	0.00482866	0.00600973	0.390057	0.857403	4.90838
muscle-related	muscle-related	ENSOARG00000018194	extracellular matrix organization 4.69E-23	ABI3BP	protein_coding	ABI family, member 3 (NESH) binding protein [Source:HGNC Symbol;Acc:17265]	1:163616161-163909749					ENSBTAG00000026836	ABI3BP	19	1.38e-17	9.04e-17	3.7884	4.04916	ENSMUSG00000035258	ENSMUST00000096012	52	7.28315	4.70165	6.61e-26	1.79e-25	-3.93693	1.11035	2.12e-12	4.8e-12	0.40285	0.859771	3.35691
muscle-related	muscle-related	ENSOARG00000021179	extracellular matrix organization 4.69E-23	ACTN1	protein_coding	actinin, alpha 1 [Source:HGNC Symbol;Acc:163]	7:77577780-77619469					ENSBTAG00000018255	ACTN1	92	4.17e-13	1.55e-12	1.9195	7.29607	ENSMUSG00000015143	ENSMUST00000021554	91	3.09408	9.08311	1.03e-23	2.42e-23	-1.11703	8.00774	1.69e-09	3.13e-09	0.427492	0.866446	6.72864
muscle-related	muscle-related	ENSOARG00000011855	extracellular matrix organization 4.69E-23	ITGB3	protein_coding		11:45762020-45802167					na	na	na	na	na	na	na	na	na	91	na	na	na	na	na	na	na	na	0.432653	0.869006	2.93945
muscle-related	muscle-related	ENSOARG00000017258	extracellular matrix organization 4.69E-23	ILK	protein_coding	Ovis aries integrin-linked kinase (ILK), mRNA. [Source:RefSeq mRNA;Acc:NM_001267878]	15:45862134-45869041					ENSBTAG00000000696	ILK	99	6e-09	1.47e-08	0.939506	6.60843	ENSMUSG00000030890	ENSMUST00000033182	100	1.00652	8.87304	3.85e-14	5.88e-14	0.101587	8.54205	0.415532	0.437176	0.454151	0.877613	6.62497
muscle-related	muscle-related	ENSOARG00000013601	extracellular matrix organization 4.69E-23	MIA3	protein_coding	melanoma inhibitory activity family, member 3 [Source:HGNC Symbol;Acc:24008]	12:24198693-24253669					ENSBTAG00000018824	MIA3	91	8.08e-15	3.63e-14	1.18487	7.03688	na	na	31	na	na	na	na	na	na	na	na	0.455382	0.877929	5.09554
muscle-related	muscle-related	ENSOARG00000002129	extracellular matrix organization 4.69E-23	COL5A1	protein_coding	collagen, type V, alpha 1 [Source:HGNC Symbol;Acc:2209]	3:1382755-1496634					ENSBTAG00000047998	COL5A1	83	2.59e-17	1.62e-16	5.0663	5.05164	ENSMUSG00000026837	ENSMUST00000028280	86	2.12006	8.49441	2.86e-14	4.38e-14	3.90942	5.60479	1.17e-10	2.37e-10	0.456356	0.878516	4.76062
muscle-related	muscle-related	ENSOARG00000014559	extracellular matrix organization 4.69E-23	LAMB2	protein_coding	laminin, beta 2 (laminin S) [Source:HGNC Symbol;Acc:6487]	19:50828962-50841070					ENSBTAG00000022635	LAMB2	96	3.99e-12	1.34e-11	4.33658	6.48668	ENSMUSG00000052911	ENSMUST00000065014	85	2.95335	9.30638	4.94e-26	1.35e-25	1.94576	6.91243	0.00278869	0.0035257	0.462678	0.882743	5.85294
muscle-related	muscle-related	ENSOARG00000015686	extracellular matrix organization 4.69E-23	PRKCA	protein_coding	protein kinase C, alpha [Source:HGNC Symbol;Acc:9393]	11:61554161-61834878					ENSBTAG00000001061	PRKCA	90	1.48e-09	3.82e-09	1.98261	4.20153	ENSMUSG00000050965	ENSMUST00000059595	97	3.74564	5.62272	7.57e-35	4.72e-34	-2.04409	3.7132	5.91e-07	9.35e-07	0.482508	0.88929	4.3741
muscle-related	muscle-related	ENSOARG00000020825	extracellular matrix organization 4.69E-23	ADAMTSL4	protein_coding	ADAMTS-like 4 [Source:HGNC Symbol;Acc:19706]	1:99481959-99490157					ENSBTAG00000003604	ADAMTSL4	98	0.0203268	0.0264775	0.452212	4.79661	ENSMUSG00000015850	ENSMUST00000015994	77	3.93896	5.52381	3.96e-26	1.09e-25	-4.18273	4.45306	1.39e-26	1.61e-25	0.495618	0.893045	3.33419
muscle-related	muscle-related	ENSOARG00000003418	extracellular matrix organization 4.69E-23	PTK2	protein_coding	protein tyrosine kinase 2 [Source:HGNC Symbol;Acc:9611]	9:15738938-15903858					ENSBTAG00000009578	PTK2	99	0.121357	0.1437	0.140949	5.99778	na	na	91	na	na	na	na	na	na	na	na	0.497138	0.894033	4.30125
muscle-related	muscle-related	ENSOARG00000010998	extracellular matrix organization 4.69E-23	COL15A1	protein_coding	collagen, type XV, alpha 1 [Source:HGNC Symbol;Acc:2192]	2:48487007-48588324					ENSBTAG00000010082	COL15A1	94	8.44e-10	2.25e-09	1.52862	6.22696	ENSMUSG00000028339	ENSMUST00000082303	68	4.3106	7.30344	1.63e-28	5.36e-28	-3.1622	5.94492	2.21e-19	9.65e-19	0.501188	0.895114	4.94431
muscle-related	muscle-related	ENSOARG00000007348	extracellular matrix organization 4.69E-23	P4HA1	protein_coding	prolyl 4-hydroxylase, alpha polypeptide I [Source:HGNC Symbol;Acc:8546]	25:28945545-29016918					ENSBTAG00000032996	P4HA1	99	4.53e-08	1.02e-07	-1.18041	5.28565	ENSMUSG00000019916	ENSMUST00000092512	93	-1.27579	7.58602	1.04e-18	1.89e-18	0.18605	8.52172	0.402561	0.4243	0.506966	0.898433	4.4254
muscle-related	muscle-related	ENSOARG00000005941	extracellular matrix organization 4.69E-23	TNC	protein_coding	tenascin C [Source:HGNC Symbol;Acc:5318]	2:8640017-8711203					ENSBTAG00000000575	TNC	89	6.51e-15	2.96e-14	2.96617	6.76698	ENSMUSG00000028364	ENSMUST00000030056	71	4.03889	8.57177	9.56e-25	2.4e-24	-0.970621	6.70549	0.000181313	0.000245682	0.511252	0.899252	5.17073
muscle-related	muscle-related	ENSOARG00000001508	extracellular matrix organization 4.69E-23	COL1A2	protein_coding	COL1A2 protein [Source:UniProtKB/TrEMBL;Acc:A9P555]	4:11656770-11692712					ENSBTAG00000013472	COL1A2	99	8.03e-09	1.94e-08	1.61378	8.77908	ENSMUSG00000029661	ENSMUST00000031668	89	3.85937	10.0249	2.7e-24	6.56e-24	-2.40204	9.18539	7.43e-18	2.71e-17	0.519625	0.90104	7.4413
muscle-related	muscle-related	ENSOARG00000011135	extracellular matrix organization 4.69E-23	ATXN1L	protein_coding	ataxin 1-like [Source:HGNC Symbol;Acc:33279]	14:38545156-38547222					ENSBTAG00000046255	ATXN1L	98	2.92e-17	1.81e-16	1.86241	4.23385	na	na	90	na	na	na	na	na	na	na	na	0.530332	0.902637	4.23901
muscle-related	muscle-related	ENSOARG00000013616	extracellular matrix organization 4.69E-23	LAMA2	protein_coding	laminin, alpha 2 [Source:HGNC Symbol;Acc:6482]	8:54371404-54895696					ENSBTAG00000010229	LAMA2	94	7.76e-19	6.21e-18	3.60596	5.62287	na	na	84	na	na	na	na	na	na	na	na	0.530833	0.902857	3.94481
muscle-related	muscle-related	ENSOARG00000019080	extracellular matrix organization 4.69E-23	COL6A3	protein_coding	collagen, type VI, alpha 3 [Source:HGNC Symbol;Acc:2213]	1:3566321-3641659					ENSBTAG00000030190	COL6A3	96	5.41e-23	9.26e-22	4.15337	6.95472	ENSMUSG00000048126	ENSMUST00000097653	66	4.00288	9.23576	1.53e-25	4.05e-25	0.465672	6.83673	0.00810983	0.00994658	0.535484	0.903279	5.42406
muscle-related	muscle-related	ENSOARG00000020710	extracellular matrix organization 4.69E-23	NID2	protein_coding	nidogen 2 (osteonidogen) [Source:HGNC Symbol;Acc:13389]	7:41930461-42013294					ENSBTAG00000021945	NID2	89	3.8e-12	1.28e-11	2.59085	4.80157	na	na	73	na	na	na	na	na	na	na	na	0.56372	0.910701	3.90167
muscle-related	muscle-related	ENSOARG00000003598	extracellular matrix organization 4.69E-23	NID1	protein_coding	nidogen 1 [Source:HGNC Symbol;Acc:7821]	25:8731695-8829119					ENSBTAG00000007244	NID1	83	5.01e-17	3.01e-16	4.14613	4.24	ENSMUSG00000005397	ENSMUST00000005532	82	0.242874	8.06478	0.226639	0.236374	4.99841	5.82188	1.24e-17	4.42e-17	0.569559	0.911716	4.2122
muscle-related	muscle-related	ENSOARG00000006826	extracellular matrix organization 4.69E-23	LTBP4	protein_coding	latent transforming growth factor beta binding protein 4 [Source:HGNC Symbol;Acc:6717]	14:49041927-49069895					ENSBTAG00000004757	LTBP4	89	6.86e-09	1.67e-08	2.62649	6.85395	ENSMUSG00000040488	ENSMUST00000038618	85	1.80158	9.47726	7.4e-14	1.12e-13	1.21088	8.18598	0.0106559	0.0129341	0.611711	0.920923	5.6066
muscle-related	muscle-related	ENSOARG00000012584	extracellular matrix organization 4.69E-23	COL18A1	protein_coding	collagen, type XVIII, alpha 1 [Source:HGNC Symbol;Acc:2195]	1:263365064-263422969					ENSBTAG00000023907	COL18A1	62	0.000470145	0.000725962	1.47133	5.70113	ENSMUSG00000001435	ENSMUST00000072755	51	-1.89993	9.39305	8.25e-18	1.44e-17	4.02737	9.11688	5.72e-09	1.03e-08	0.620278	0.923066	4.1479
muscle-related	muscle-related	ENSOARG00000008588	extracellular matrix organization 4.69E-23	GAS6	protein_coding	growth arrest-specific 6 [Source:HGNC Symbol;Acc:4168]	10:86141784-86160270					ENSBTAG00000019964	GAS6	86	0.0768286	0.093488	0.511147	4.78356	ENSMUSG00000031451	ENSMUST00000033828	71	-2.57364	8.32527	1.95e-27	5.87e-27	3.65708	8.53568	2.17e-11	4.6e-11	0.640013	0.928311	4.45922
muscle-related	muscle-related	ENSOARG00000002053	extracellular matrix organization 4.69E-23	EFEMP1	protein_coding	EGF containing fibulin-like extracellular matrix protein 1 [Source:HGNC Symbol;Acc:3218]	3:68110961-68179006					ENSBTAG00000017448	EFEMP1	98	6.07e-13	2.21e-12	2.60195	4.15324	ENSMUSG00000020467	ENSMUST00000020759	91	0.0232663	7.42684	0.895039	0.899173	3.371	6.00664	6.79e-14	1.73e-13	0.639756	0.928311	4.90565
muscle-related	muscle-related	ENSOARG00000015081	extracellular matrix organization 4.69E-23	TGFBI	protein_coding	transforming growth factor, beta-induced, 68kDa [Source:HGNC Symbol;Acc:11771]	5:44831112-44859061					ENSBTAG00000009513	TGFBI	98	3.88e-17	2.36e-16	2.66449	5.52377	ENSMUSG00000035493	ENSMUST00000045173	91	0.385071	8.72692	0.0333585	0.0359847	2.90005	7.45427	1.86e-16	5.95e-16	0.654454	0.931891	5.80239
muscle-related	muscle-related	ENSOARG00000005275	extracellular matrix organization 4.69E-23	PXDN	protein_coding	peroxidasin homolog (Drosophila) [Source:HGNC Symbol;Acc:14966]	2:747567-786165					na	na	na	na	na	na	na	na	na	87	na	na	na	na	na	na	na	na	0.664849	0.934803	2.96588
muscle-related	muscle-related	ENSOARG00000011427	extracellular matrix organization 4.69E-23	ITGA7	protein_coding	integrin, alpha 7 [Source:HGNC Symbol;Acc:6143]	3:163469104-163492706					ENSBTAG00000012897	ITGA7	74	7.1e-17	4.16e-16	4.4852	5.39297	na	na	84	na	na	na	na	na	na	na	na	0.667384	0.934807	5.34209
muscle-related	muscle-related	ENSOARG00000015727	extracellular matrix organization 4.69E-23	LUM	protein_coding	lumican [Source:HGNC Symbol;Acc:6724]	3:127384837-127388852					ENSBTAG00000001745	LUM	98	0.00383841	0.00538866	0.710248	7.45917	ENSMUSG00000036446	ENSMUST00000038160	89	1.52249	9.43746	1.87e-10	2.54e-10	-0.712911	9.2238	0.00226053	0.00287285	0.679329	0.937584	7.79087
muscle-related	muscle-related	ENSOARG00000010344	extracellular matrix organization 4.69E-23	LTBP1	protein_coding	latent transforming growth factor beta binding protein 1 [Source:HGNC Symbol;Acc:6714]	3:90489032-90947819					ENSBTAG00000019839	LTBP1	97	7.65e-21	8.5e-20	3.73708	4.60008	ENSMUSG00000001870	ENSMUST00000001927	90	1.51599	7.72703	7.04e-13	1.03e-12	3.02613	5.52836	3.2e-15	9.04e-15	0.681503	0.937584	4.04324
muscle-related	muscle-related	ENSOARG00000005685	extracellular matrix organization 4.69E-23	PLOD2	protein_coding	procollagen-lysine, 2-oxoglutarate 5-dioxygenase 2 [Source:HGNC Symbol;Acc:9082]	1:240406829-240525164					ENSBTAG00000007331	PLOD2	89	0.00069056	0.00104736	0.883023	3.42737	ENSMUSG00000032374	ENSMUST00000070522	81	-1.35815	6.56891	2.36e-11	3.29e-11	2.92134	6.14092	3.26e-12	7.29e-12	0.685119	0.938401	2.90284
muscle-related	muscle-related	ENSOARG00000015056	extracellular matrix organization 4.69E-23	APP	protein_coding	Amyloid beta A4 protein Soluble APP-beta CTF-alpha Beta-amyloid protein 42 Beta-amyloid protein 40 Gamma-secretase C-terminal fragment 59 Gamma-secretase C-terminal fragment 57 [Source:UniProtKB/Swiss-Prot;Acc:Q28757]	1:128412485-128723883					ENSBTAG00000017753	APP	90	2.22e-15	1.07e-14	1.64902	8.5115	na	na	87	na	na	na	na	na	na	na	na	0.700827	0.941878	7.71582
muscle-related	muscle-related	ENSOARG00000019404	extracellular matrix organization 4.69E-23	FBLN1	protein_coding	fibulin 1 [Source:HGNC Symbol;Acc:3600]	3:219920951-220010977					ENSBTAG00000012088	FBLN1	93	2.3e-10	6.45e-10	2.44919	6.52405	ENSMUSG00000006369	ENSMUST00000057410	83	4.32463	7.98661	4.28e-25	1.1e-24	-1.98204	6.24752	3.02e-07	4.86e-07	0.723122	0.946122	6.15821
muscle-related	muscle-related	ENSOARG00000007656	extracellular matrix organization 4.69E-23	BGN	protein_coding	Ovis aries biglycan (BGN), mRNA. [Source:RefSeq mRNA;Acc:NM_001009201]	X:77881463-77894344					ENSBTAG00000005250	BGN	100	0.0787531	0.0956897	0.50575	3.90549	ENSMUSG00000031375	ENSMUST00000033741	95	2.21877	5.36303	3.23e-20	6.25e-20	-2.01972	4.45946	2.25e-06	3.42e-06	0.727372	0.947212	3.86603
muscle-related	muscle-related	ENSOARG00000016476	extracellular matrix organization 4.69E-23	COL3A1	protein_coding	collagen, type III, alpha 1 [Source:HGNC Symbol;Acc:2201]	2:119229422-119270385					ENSBTAG00000021466	COL3A1	97	4.38e-16	2.33e-15	2.78481	9.51031	na	na	89	na	na	na	na	na	na	na	na	0.728393	0.947501	7.99411
muscle-related	muscle-related	ENSOARG00000001637	extracellular matrix organization 4.69E-23	FMOD	protein_coding	fibromodulin [Source:HGNC Symbol;Acc:3774]	12:522962-529101					ENSBTAG00000014912	FMOD	92	0.00318345	0.00451137	0.654848	5.27672	ENSMUSG00000041559	ENSMUST00000048183	87	3.13615	6.4505	3.55e-20	6.84e-20	-2.88027	5.5802	1.57e-18	6.18e-18	0.754102	0.952846	5.20969
muscle-related	muscle-related	ENSOARG00000020861	extracellular matrix organization 4.69E-23	CTSS	protein_coding	cathepsin S [Source:HGNC Symbol;Acc:2545]	1:99623159-99650475					ENSBTAG00000017135	CTSS	92	0.0101483	0.0136604	0.55575	5.25593	ENSMUSG00000038642	ENSMUST00000015667	73	-1.25492	8.26822	2.72e-12	3.9e-12	2.2032	8.3095	1.37e-10	2.74e-10	0.765667	0.955137	3.46767
muscle-related	muscle-related	ENSOARG00000019087	extracellular matrix organization 4.69E-23	EMILIN1	protein_coding	elastin microfibril interfacer 1 [Source:HGNC Symbol;Acc:19880]	3:34040679-34047684					ENSBTAG00000011324	EMILIN1	94	4.7e-15	2.17e-14	5.28766	4.4906	ENSMUSG00000029163	ENSMUST00000031055	83	2.21597	7.95845	2.98e-15	4.72e-15	4.05434	4.84804	1.28e-08	2.23e-08	0.820398	0.9657	5.17457
muscle-related	muscle-related	ENSOARG00000008233	extracellular matrix organization 4.69E-23	ECM2	protein_coding	extracellular matrix protein 2, female organ and adipocyte specific [Source:HGNC Symbol;Acc:3154]	2:28621797-28649595					ENSBTAG00000024081	ECM2	93	3.3e-16	1.79e-15	3.41461	4.71774	ENSMUSG00000043631	ENSMUST00000051504	71	6.2924	5.66671	2.46e-33	1.29e-32	-3.34165	2.53981	6.97e-13	1.64e-12	0.827081	0.968295	5.19413
muscle-related	muscle-related	ENSOARG00000013157	extracellular matrix organization 4.69E-23	TIMP1	protein_coding	Metalloproteinase inhibitor 1 [Source:UniProtKB/Swiss-Prot;Acc:P50122]	X:53830533-53834499					ENSBTAG00000005043	TIMP1	77	0.000296518	0.000466711	1.14965	3.79396	ENSMUSG00000001131	ENSMUST00000009530	55	-5.94239	9.01179	5.34e-33	2.69e-32	8.24772	9.27817	6.29e-22	3.74e-21	0.829917	0.968915	4.31628
muscle-related	muscle-related	ENSOARG00000010041	extracellular matrix organization 4.69E-23	POSTN	protein_coding	periostin, osteoblast specific factor [Source:HGNC Symbol;Acc:16953]	10:24474862-24508794					ENSBTAG00000012409	POSTN	99	0.00217168	0.00312952	0.777335	7.5552	ENSMUSG00000027750	ENSMUST00000081564	87	2.45651	9.15718	9.14e-16	1.48e-15	-1.69751	8.77736	3.68e-10	7.17e-10	0.856247	0.973013	6.35616
muscle-related	muscle-related	ENSOARG00000021018	extracellular matrix organization 4.69E-23	FBN1	protein_coding	fibrillin 1 [Source:HGNC Symbol;Acc:3603]	7:58614662-58891287					ENSBTAG00000002278	FBN1	99	2.33e-22	3.56e-21	4.6955	6.69164	ENSMUSG00000027204	ENSMUST00000028633	96	5.39305	8.58794	4.79e-30	1.8e-29	-0.547482	5.562	0.0169147	0.0202318	0.862747	0.974518	5.26425
muscle-related	muscle-related	ENSOARG00000006410	extracellular matrix organization 4.69E-23	COL12A1	protein_coding	collagen, type XII, alpha 1 [Source:HGNC Symbol;Acc:2188]	8:1763844-1881188					ENSBTAG00000020056	COL12A1	98	1.61e-24	3.69e-23	4.54389	6.911	ENSMUSG00000032332	ENSMUST00000071750	90	7.94552	7.64951	1.31e-39	1.57e-38	-3.97393	4.13902	2.84e-20	1.37e-19	0.866232	0.975318	5.32679
muscle-related	muscle-related	ENSOARG00000009230	extracellular matrix organization 4.69E-23	DPT	protein_coding	dermatopontin [Source:HGNC Symbol;Acc:3011]	12:34444488-34479754					ENSBTAG00000021211	DPT	100	1.24e-08	2.94e-08	1.55198	4.99165	ENSMUSG00000026574	ENSMUST00000027861	93	1.97051	7.02872	5.37e-14	8.15e-14	-0.278384	5.93699	0.166813	0.183738	0.889235	0.978184	6.57418
muscle-related	muscle-related	ENSOARG00000017960	extracellular matrix organization 4.69E-23	PLOD1	protein_coding	procollagen-lysine, 2-oxoglutarate 5-dioxygenase 1 [Source:HGNC Symbol;Acc:9081]	12:39850523-39870783					ENSBTAG00000002052	PLOD1	92	0.0288465	0.0369219	0.471248	4.47538	ENSMUSG00000019055	ENSMUST00000019199	92	0.225291	6.78742	0.00583524	0.00645749	0.454959	6.50172	0.108731	0.121641	0.904597	0.980956	3.93232
muscle-related	muscle-related	ENSOARG00000004368	extracellular matrix organization 4.69E-23	LOXL1	protein_coding	lysyl oxidase-like 1 [Source:HGNC Symbol;Acc:6665]	18:33553252-33575448					ENSBTAG00000009086	LOXL1	96	0.0285558	0.0365845	0.474334	3.38352	ENSMUSG00000032334	ENSMUST00000061799	88	-2.18297	6.71575	6.17e-20	1.17e-19	3.33525	6.64841	4.45e-16	1.37e-15	0.918197	0.982474	3.26333
muscle-related	muscle-related	ENSOARG00000016092	extracellular matrix organization 4.69E-23	COLGALT1	protein_coding	collagen beta(1-O)galactosyltransferase 1 [Source:HGNC Symbol;Acc:26182]	5:5281437-5302690					ENSBTAG00000012678	COLGALT1	97	0.0893628	0.107793	-0.216962	5.17816	ENSMUSG00000034807	ENSMUST00000047903	90	0.35125	7.17785	0.000194502	0.000224729	-0.52501	7.33542	0.000316741	0.000422762	0.919533	0.982965	4.46867
muscle-related	muscle-related	ENSOARG00000015632	extracellular matrix organization 4.69E-23	VCAN	protein_coding	versican [Source:HGNC Symbol;Acc:2464]	5:80650991-80757022					ENSBTAG00000014906	VCAN	94	1.12e-16	6.43e-16	4.30437	5.02316	na	na	60	na	na	na	na	na	na	na	na	0.955174	0.991491	3.4822
muscle-related	muscle-related	ENSOARG00000000950	extracellular matrix organization 4.69E-23	A2M	protein_coding	alpha-2-macroglobulin [Source:HGNC Symbol;Acc:7]	3:205464543-205535076					ENSBTAG00000018137	A2M	93	2e-22	3.09e-21	2.77441	9.87099	ENSMUSG00000030111	ENSMUST00000032203	70	12.8907	7.47818	1.54e-52	2.32e-50	-12.3325	4.36275	1.73e-42	6.67e-40	0.962733	0.992926	8.74646
epithelium-related	metabolism related	ENSOARG00000011341	intracellular transport 3.09E-13	TEX261	protein_coding		3:92971752-92976753					na	na	na	na	na	na	na	ENSMUSG00000014748	ENSMUST00000014892	98	0.927607	6.59336	4.6e-10	6.17e-10	na	na	na	na	0.00367372	0.207424	5.86626
epithelium-related	metabolism related	ENSOARG00000013155	intracellular transport 3.09E-13	RPL38	protein_coding		11:56151620-56152593					ENSBTAG00000046620	RPL38	69	0.00600762	0.00827908	-0.590858	6.53278	na	na	na	na	na	na	na	na	na	na	na	0.00671094	0.259312	8.64359
epithelium-related	metabolism related	ENSOARG00000014104	intracellular transport 3.09E-13	RPL17	protein_coding	Ribosomal protein L17 [Source:UniProtKB/TrEMBL;Acc:K4P217]	19:40014389-40014949					na	na	na	na	na	na	na	na	na	na	na	na	na	na	na	na	na	na	0.00820163	0.286358	5.74681
epithelium-related	metabolism related	ENSOARG00000011713	intracellular transport 3.09E-13	KDELR1	protein_coding	KDEL (Lys-Asp-Glu-Leu) endoplasmic reticulum protein retention receptor 1 [Source:HGNC Symbol;Acc:6304]	14:54128813-54135557					ENSBTAG00000004463	KDELR1	83	2.73e-10	7.58e-10	-1.29206	5.0638	ENSMUSG00000002778	ENSMUST00000002855	83	0.806546	6.41655	5.1e-14	7.76e-14	-2.36498	6.98896	2.43e-14	6.39e-14	0.00899025	0.292879	5.55492
epithelium-related	metabolism related	ENSOARG00000002969	intracellular transport 3.09E-13	SSR3	protein_coding	signal sequence receptor, gamma (translocon-associated protein gamma) [Source:HGNC Symbol;Acc:11325]	1:229186339-229198466					ENSBTAG00000018471	SSR3	100	0.00325972	0.00461368	-0.312994	6.32823	ENSMUSG00000027828	ENSMUST00000029414	99	-1.03759	8.93414	4.07e-15	6.42e-15	0.900961	9.52071	3.94e-13	9.4e-13	0.00927658	0.298029	6.19706
epithelium-related	metabolism related	ENSOARG00000012450	intracellular transport 3.09E-13	FTL	protein_coding	Ferritin light chain [Source:UniProtKB/Swiss-Prot;Acc:P18686]	14:54576610-54577823					na	na	na	na	na	na	na	na	na	na	na	na	na	na	na	na	na	na	0.018566	0.399871	4.53326
epithelium-related	metabolism related	ENSOARG00000012394	intracellular transport 3.09E-13	MPC2	protein_coding	mitochondrial pyruvate carrier 2 [Source:HGNC Symbol;Acc:24515]	1:118189104-118215825					ENSBTAG00000020968	MPC2	100	2.61e-10	7.27e-10	-0.996946	5.91691	ENSMUSG00000026568	ENSMUST00000027853	91	-0.351839	7.921	0.000951647	0.0010793	-0.642239	8.69803	2.4e-08	4.12e-08	0.0183133	0.399871	7.16799
epithelium-related	metabolism related	ENSOARG00000016234	intracellular transport 3.09E-13	CNIH4	protein_coding	cornichon family AMPA receptor auxiliary protein 4 [Source:HGNC Symbol;Acc:25013]	12:25625695-25641246					ENSBTAG00000019471	CNIH4	98	1.03e-21	1.36e-20	-2.93192	4.54377	ENSMUSG00000062169	ENSMUST00000075968	96	-1.44839	6.20029	2.05e-15	3.26e-15	-1.63837	7.91877	1.4e-14	3.76e-14	0.0210837	0.415903	3.28061
epithelium-related	metabolism related	ENSOARG00000014076	intracellular transport 3.09E-13	RPL23A	protein_coding	Ribosomal protein L23a [Source:UniProtKB/TrEMBL;Acc:D4P8H6]	19:21952343-21952813					na	na	na	na	na	na	na	na	na	99	na	na	na	na	na	na	na	na	0.0233574	0.435594	7.38189
epithelium-related	metabolism related	ENSOARG00000002624	intracellular transport 3.09E-13	RPS27A	protein_coding	ribosomal protein S27a [Source:HGNC Symbol;Acc:10417]	3:68703907-68706233					ENSBTAG00000015473	RPS27A	91	5.12e-19	4.19e-18	-2.62258	8.49784	na	na	91	na	na	na	na	na	na	na	na	0.029102	0.473578	8.52745
epithelium-related	metabolism related	ENSOARG00000020122	intracellular transport 3.09E-13	RPS8	protein_coding	ribosomal protein S8 [Source:HGNC Symbol;Acc:10441]	2:220243696-220244485					na	na	na	na	na	na	na	na	na	na	na	na	na	na	na	na	na	na	0.0303721	0.479737	7.86877
epithelium-related	metabolism related	ENSOARG00000016353	intracellular transport 3.09E-13	RPL17	protein_coding	Ribosomal protein L17 [Source:UniProtKB/TrEMBL;Acc:K4P217]	X:109509597-109657905					na	na	na	na	na	na	na	na	na	na	na	na	na	na	na	na	na	na	0.0304322	0.479737	5.75432
epithelium-related	metabolism related	ENSOARG00000007432	intracellular transport 3.09E-13	DNAJC15	protein_coding	DnaJ (Hsp40) homolog, subfamily C, member 15 [Source:HGNC Symbol;Acc:20325]	10:13551164-13570225					ENSBTAG00000034785	DNAJC15	86	7.79e-08	1.72e-07	-1.03425	3.64245	ENSMUSG00000022013	ENSMUST00000022590	73	-4.00541	7.15904	1.81e-34	1.08e-33	3.51134	8.20209	5.77e-22	3.46e-21	0.0303728	0.479737	5.37499
epithelium-related	metabolism related	ENSOARG00000007254	intracellular transport 3.09E-13	MCU	protein_coding	mitochondrial calcium uniporter [Source:HGNC Symbol;Acc:23526]	25:28600028-28790195					ENSBTAG00000003876	MCU	79	2.92e-21	3.57e-20	2.48938	5.4322	ENSMUSG00000009647	ENSMUST00000009791	95	6.65111	5.87356	9.15e-50	7.09e-48	-4.97012	3.30447	1.66e-25	1.6e-24	0.0422144	0.525404	5.09362
epithelium-related	metabolism related	ENSOARG00000004398	intracellular transport 3.09E-13	C11orf73	protein_coding	chromosome 11 open reading frame 73 [Source:HGNC Symbol;Acc:26938]	21:8620155-8653168					ENSBTAG00000019995	C11orf73	99	1.28e-18	9.91e-18	-1.85639	5.97519	ENSMUSG00000062797	ENSMUST00000078918	97	0.0866902	7.43556	0.335185	0.347174	-2.11902	8.56137	1.11e-20	5.67e-20	0.0477433	0.54274	6.06735
epithelium-related	metabolism related	ENSOARG00000011932	intracellular transport 3.09E-13	RPL18	protein_coding		14:54305627-54309280					ENSBTAG00000015388	RPL18	99	0.0244852	0.0315642	-0.653425	9.23431	na	na	na	na	na	na	na	na	na	na	na	0.0493129	0.545167	9.87683
epithelium-related	metabolism related	ENSOARG00000002090	intracellular transport 3.09E-13	SPCS1	protein_coding	signal peptidase complex subunit 1 homolog (S. cerevisiae) [Source:HGNC Symbol;Acc:23401]	19:48135180-48137136					ENSBTAG00000017221	SPCS1	85	0.00704631	0.00964224	0.307382	4.4019	na	na	72	na	na	na	na	na	na	na	na	0.0509823	0.549613	4.76771
epithelium-related	metabolism related	ENSOARG00000001541	intracellular transport 3.09E-13	PEX3	protein_coding	peroxisomal biogenesis factor 3 [Source:HGNC Symbol;Acc:8858]	8:67830983-67864361					ENSBTAG00000001747	PEX3	99	0.00177805	0.0025847	0.508578	5.42405	ENSMUSG00000019809	ENSMUST00000019945	94	2.36666	6.87144	2.47e-28	7.99e-28	-2.06687	6.29351	1.11e-13	2.77e-13	0.0550116	0.562893	4.30911
epithelium-related	metabolism related	ENSOARG00000011016	intracellular transport 3.09E-13	GABARAP	protein_coding	GABA(A) receptor-associated protein [Source:HGNC Symbol;Acc:4067]	11:26584745-26586216					ENSBTAG00000014883	GABARAP	100	1.38e-31	1.93e-29	-3.04914	6.29812	ENSMUSG00000018567	ENSMUST00000018711	100	-1.29069	7.86611	2.38e-24	5.82e-24	-1.88815	9.81798	1.5e-21	8.46e-21	0.0580844	0.567791	6.87263
epithelium-related	metabolism related	ENSOARG00000012402	intracellular transport 3.09E-13	SRSF9	protein_coding	serine/arginine-rich splicing factor 9 [Source:HGNC Symbol;Acc:10791]	17:62390592-62396924					ENSBTAG00000012792	SRSF9	83	1.93e-09	4.92e-09	-1.01597	5.2225	ENSMUSG00000029538	ENSMUST00000031513	81	1.59777	6.35777	9.63e-21	1.91e-20	-3.01468	6.64366	2.87e-21	1.57e-20	0.0588353	0.56893	4.98589
epithelium-related	metabolism related	ENSOARG00000011879	intracellular transport 3.09E-13	EIF5A	protein_coding	Ovis aries eukaryotic translation initiation factor 5A (EIF5A), mRNA. [Source:RefSeq mRNA;Acc:NM_001166193]	11:26647733-26649671					na	na	na	na	na	na	na	na	na	na	na	na	na	na	na	na	na	na	0.059637	0.570224	6.23025
epithelium-related	metabolism related	ENSOARG00000008109	intracellular transport 3.09E-13	RPL23A	protein_coding	Ribosomal protein L23a [Source:UniProtKB/TrEMBL;Acc:D4P8H6]	4:20507640-20508110					na	na	na	na	na	na	na	na	na	na	na	na	na	na	na	na	na	na	0.0616778	0.576845	7.37852
epithelium-related	metabolism related	ENSOARG00000002185	intracellular transport 3.09E-13	KDELR2	protein_coding	KDEL (Lys-Asp-Glu-Leu) endoplasmic reticulum protein retention receptor 2 [Source:HGNC Symbol;Acc:6305]	24:38205957-38220515					ENSBTAG00000009237	KDELR2	95	3.96e-10	1.08e-09	-0.878264	6.81191	na	na	100	na	na	na	na	na	na	na	na	0.0740577	0.60824	6.76648
epithelium-related	metabolism related	ENSOARG00000016046	intracellular transport 3.09E-13	RAB2A	protein_coding	RAB2A, member RAS oncogene family [Source:HGNC Symbol;Acc:9763]	9:39008886-39065425					ENSBTAG00000000948	RAB2A	81	0.000616929	0.000941298	-0.380933	7.19924	ENSMUSG00000047187	ENSMUST00000060232	90	-0.260772	9.48352	0.00122662	0.0013867	0.00847237	10.0643	0.938272	0.942746	0.0769894	0.610368	4.75758
epithelium-related	metabolism related	ENSOARG00000001136	intracellular transport 3.09E-13	RPS8	protein_coding	40S ribosomal protein S8 [Source:UniProtKB/TrEMBL;Acc:K4P1S8]	1:19227521-19230058					ENSBTAG00000015285	RPS8	94	2.2e-05	3.87e-05	-0.93893	10.4033	na	na	95	na	na	na	na	na	na	na	na	0.0952964	0.645036	10.5969
epithelium-related	metabolism related	ENSOARG00000005024	intracellular transport 3.09E-13	RPL23A	protein_coding	Ribosomal protein L23a [Source:UniProtKB/TrEMBL;Acc:D4P8H6]	16:5411721-5412191					na	na	na	na	na	na	na	na	na	na	na	na	na	na	na	na	na	na	0.0968244	0.649053	7.67829
epithelium-related	metabolism related	ENSOARG00000003200	intracellular transport 3.09E-13	NUTF2	protein_coding	nuclear transport factor 2 [Source:HGNC Symbol;Acc:13722]	14:34702104-34705869					ENSBTAG00000006414	NUTF2	100	2.77e-13	1.05e-12	-0.938202	5.89506	na	na	100	na	na	na	na	na	na	na	na	0.10965	0.670004	7.15688
epithelium-related	metabolism related	ENSOARG00000002361	intracellular transport 3.09E-13	GOLGA7	protein_coding	golgin A7 [Source:HGNC Symbol;Acc:24876]	26:34917240-34929898					ENSBTAG00000027626	GOLGA7	88	2.36e-24	5.23e-23	-2.46058	5.478	ENSMUSG00000015341	ENSMUST00000051094	88	-0.465684	6.90709	2.36e-07	2.94e-07	-2.21668	8.36127	1.45e-20	7.28e-20	0.110885	0.672393	5.9139
epithelium-related	metabolism related	ENSOARG00000013571	intracellular transport 3.09E-13	RPS17	protein_coding	Ribosomal protein S17 [Source:UniProtKB/TrEMBL;Acc:K4P486]	18:21944717-21947821					ENSBTAG00000000622	RPS17	96	2.02e-17	1.29e-16	-1.20053	10.2627	ENSMUSG00000061787	ENSMUST00000080813	96	0.529329	11.782	1.33e-13	2e-13	-1.41376	12.6943	6.77e-22	4.02e-21	0.114675	0.67547	11.025
epithelium-related	metabolism related	ENSOARG00000013191	intracellular transport 3.09E-13	RPS11	protein_coding	ribosomal protein S11 [Source:HGNC Symbol;Acc:10384]	14:54981354-54983763					ENSBTAG00000013924	RPS11	100	0.000939183	0.00140612	-0.324459	10.7757	na	na	100	na	na	na	na	na	na	na	na	0.12128	0.687592	11.6236
epithelium-related	metabolism related	ENSOARG00000002164	intracellular transport 3.09E-13	PNPT1	protein_coding	polyribonucleotide nucleotidyltransferase 1 [Source:HGNC Symbol;Acc:23166]	3:68319029-68359041					ENSBTAG00000008909	PNPT1	99	0.000546271	0.000838213	0.555026	5.99297	ENSMUSG00000020464	ENSMUST00000020756	89	0.646438	8.2243	5.32e-10	7.11e-10	0.0575676	8.06823	0.740335	0.756158	0.124057	0.689451	5.17805
epithelium-related	metabolism related	ENSOARG00000001479	intracellular transport 3.09E-13	EIF5A	protein_coding	Ovis aries eukaryotic translation initiation factor 5A (EIF5A), mRNA. [Source:RefSeq mRNA;Acc:NM_001166193]	AMGL01121659.1:21-3400					na	na	na	na	na	na	na	ENSMUSG00000078812	ENSMUST00000043419	98	-3.47295	8.70044	7.56e-31	3.04e-30	na	na	na	na	0.129965	0.694515	4.48204
epithelium-related	metabolism related	ENSOARG00000014665	intracellular transport 3.09E-13	RPL17	protein_coding	Ribosomal protein L17 [Source:UniProtKB/TrEMBL;Acc:K4P217]	1:215183248-215183808					na	na	na	na	na	na	na	na	na	na	na	na	na	na	na	na	na	na	0.152754	0.722796	5.17118
epithelium-related	metabolism related	ENSOARG00000004088	intracellular transport 3.09E-13	SLC25A13	protein_coding	solute carrier family 25 (aspartate/glutamate carrier), member 13 [Source:HGNC Symbol;Acc:10983]	4:13341624-13572042					ENSBTAG00000003773	SLC25A13	97	0.294026	0.328577	-0.168439	4.0279	na	na	95	na	na	na	na	na	na	na	na	0.159656	0.728497	3.03628
epithelium-related	metabolism related	ENSOARG00000013272	intracellular transport 3.09E-13	RPL31	protein_coding	ribosomal protein L31 [Source:HGNC Symbol;Acc:10334]	3:100399789-100404375					na	na	na	na	na	na	na	na	na	100	na	na	na	na	na	na	na	na	0.161017	0.72973	11.081
epithelium-related	metabolism related	ENSOARG00000014949	intracellular transport 3.09E-13	RPL32	protein_coding	ribosomal protein L32 [Source:HGNC Symbol;Acc:10336]	19:56202795-56206018					ENSBTAG00000015283	RPL32	100	0.0178643	0.0234094	0.454528	9.54463	ENSMUSG00000057841	ENSMUST00000081840	99	-1.01211	12.3893	2.31e-24	5.65e-24	1.98433	12.9441	5.11e-11	1.05e-10	0.177997	0.748319	11.038
epithelium-related	metabolism related	ENSOARG00000008357	intracellular transport 3.09E-13	STAM2	protein_coding	signal transducing adaptor molecule (SH3 domain and ITAM motif) 2 [Source:HGNC Symbol;Acc:11358]	2:156233632-156281449					ENSBTAG00000048306	STAM2	25	1.14e-16	6.5e-16	3.43373	3.85599	na	na	84	na	na	na	na	na	na	na	na	0.177727	0.748319	4.84988
epithelium-related	metabolism related	ENSOARG00000017452	intracellular transport 3.09E-13	MTX2	protein_coding	metaxin 2 [Source:HGNC Symbol;Acc:7506]	2:132661611-132737409					ENSBTAG00000006693	MTX2	100	2.5e-10	6.96e-10	-1.14372	4.93939	ENSMUSG00000027099	ENSMUST00000028511	94	-2.17694	7.62977	3.74e-28	1.19e-27	1.23042	8.64918	1.22e-09	2.29e-09	0.183197	0.753359	5.18653
epithelium-related	metabolism related	ENSOARG00000012312	intracellular transport 3.09E-13	GOLPH3	protein_coding	golgi phosphoprotein 3 (coat-protein) [Source:HGNC Symbol;Acc:15452]	16:41310338-41356908					ENSBTAG00000032848	GOLPH3	100	0.00993624	0.0133851	-0.354194	6.34241	ENSMUSG00000022200	ENSMUST00000059680	98	1.6248	7.7901	5.03e-28	1.59e-27	-2.12021	7.95116	2.15e-15	6.2e-15	0.21424	0.777046	4.7698
epithelium-related	metabolism related	ENSOARG00000018630	intracellular transport 3.09E-13	RER1	protein_coding	retention in endoplasmic reticulum sorting receptor 1 [Source:HGNC Symbol;Acc:30309]	12:48497785-48504352					ENSBTAG00000009307	RER1	100	1.4e-06	2.75e-06	-0.736893	6.31168	ENSMUSG00000029048	ENSMUST00000030914	97	-1.36105	8.87754	1.57e-28	5.19e-28	0.789695	9.71984	2.45e-05	3.49e-05	0.21502	0.77775	6.99181
epithelium-related	metabolism related	ENSOARG00000015722	intracellular transport 3.09E-13	RAB5A	protein_coding	Ovis aries RAB5A, member RAS oncogene family (RAB5A), mRNA. [Source:RefSeq mRNA;Acc:NM_001161881]	1:275278245-275306706					ENSBTAG00000046385	RAB5A	74	0.00673623	0.00923516	0.23366	6.52496	ENSMUSG00000017831	ENSMUST00000017975	98	-0.0854494	8.95884	0.117987	0.124761	0.483501	9.14417	3.65e-06	5.47e-06	0.229071	0.785723	6.1611
epithelium-related	metabolism related	ENSOARG00000013041	intracellular transport 3.09E-13	RPL22	protein_coding	ribosomal protein L22 [Source:HGNC Symbol;Acc:10315]	12:45246240-45251689					ENSBTAG00000014423	RPL22	98	2.37e-15	1.14e-14	-1.44416	8.78067	na	na	98	na	na	na	na	na	na	na	na	0.248444	0.796042	9.64386
epithelium-related	metabolism related	ENSOARG00000018084	intracellular transport 3.09E-13	RAB11A	protein_coding	RAB11A, member RAS oncogene family [Source:HGNC Symbol;Acc:9760]	7:12525017-12547979					ENSBTAG00000018959	RAB11A	83	0.0136645	0.0181543	0.263771	7.96348	ENSMUSG00000004771	ENSMUST00000004892	83	0.962904	10.0086	1.84e-17	3.15e-17	-0.599767	10.148	9.09e-07	1.42e-06	0.250622	0.797871	5.70291
epithelium-related	metabolism related	ENSOARG00000016933	intracellular transport 3.09E-13	VPS29	protein_coding	vacuolar protein sorting 29 homolog (S. cerevisiae) [Source:HGNC Symbol;Acc:14340]	17:53956053-53962611					ENSBTAG00000008417	VPS29	99	3.73e-13	1.39e-12	-1.3485	5.80589	na	na	97	na	na	na	na	na	na	na	na	0.260201	0.801236	6.37104
epithelium-related	metabolism related	ENSOARG00000005668	intracellular transport 3.09E-13	SEC11C	protein_coding	SEC11 homolog C (S. cerevisiae) [Source:HGNC Symbol;Acc:23400]	23:58373833-58382590					ENSBTAG00000011954	SEC11C	100	2.77e-17	1.72e-16	-1.58673	5.19593	ENSMUSG00000024516	ENSMUST00000025394	100	-0.376755	6.93921	0.000151317	0.000175469	-1.31369	7.91233	1.36e-14	3.67e-14	0.289808	0.822267	5.7119
epithelium-related	metabolism related	ENSOARG00000003944	intracellular transport 3.09E-13	TRAM1	protein_coding	translocation associated membrane protein 1 [Source:HGNC Symbol;Acc:20568]	9:47088558-47118341					ENSBTAG00000007562	TRAM1	99	2.95e-13	1.11e-12	-1.19977	6.53026	na	na	na	na	na	na	na	na	na	na	na	0.302788	0.828213	6.09624
epithelium-related	metabolism related	ENSOARG00000019997	intracellular transport 3.09E-13	RAB1A	protein_coding	Ovis aries RAB1A, member RAS oncogene family (RAB1A), mRNA. [Source:RefSeq mRNA;Acc:NM_001161862]	3:43095625-43108334					ENSBTAG00000016720	RAB1A	98	1.43e-18	1.1e-17	-1.57971	7.45257	na	na	98	na	na	na	na	na	na	na	na	0.320717	0.832224	7.68848
epithelium-related	metabolism related	ENSOARG00000011378	intracellular transport 3.09E-13	SEC61G	protein_coding	Sec61 gamma subunit [Source:HGNC Symbol;Acc:18277]	14:49457592-49457795					ENSBTAG00000014971	SEC61G	99	1.97e-16	1.09e-15	-1.90371	5.9554	na	na	99	na	na	na	na	na	na	na	na	0.321828	0.833168	7.77753
epithelium-related	metabolism related	ENSOARG00000019990	intracellular transport 3.09E-13	ACTR2	protein_coding	ARP2 actin-related protein 2 homolog (yeast) [Source:HGNC Symbol;Acc:169]	3:42946949-42983524					ENSBTAG00000009761	ACTR2	83	0.00951609	0.0128497	-0.295628	7.58678	ENSMUSG00000020152	ENSMUST00000000137	83	0.398743	9.63053	5.93e-11	8.17e-11	-0.613655	10.0931	3.83e-05	5.38e-05	0.426296	0.865885	7.0777
epithelium-related	metabolism related	ENSOARG00000012237	intracellular transport 3.09E-13	YWHAE	protein_coding	tyrosine 3-monooxygenase/tryptophan 5-monooxygenase activation protein, epsilon [Source:HGNC Symbol;Acc:12851]	11:22131840-22142919					na	na	na	na	na	na	na	ENSMUSG00000020849	ENSMUST00000067664	97	2.25603	8.56774	2.41e-35	1.61e-34	na	na	na	na	0.472727	0.884411	7.84408
epithelium-related	metabolism related	ENSOARG00000018823	intracellular transport 3.09E-13	SLC25A24	protein_coding	solute carrier family 25 (mitochondrial carrier; phosphate carrier), member 24 [Source:HGNC Symbol;Acc:20662]	1:84794114-84956294					ENSBTAG00000003752	SLC25A24	92	1.42e-06	2.8e-06	-0.880233	5.67352	ENSMUSG00000040322	ENSMUST00000029477	86	-0.733963	7.87953	5.27e-10	7.05e-10	-0.0751593	8.62687	0.66053	0.678008	0.47612	0.885635	4.7727
epithelium-related	metabolism related	ENSOARG00000011540	intracellular transport 3.09E-13	UBA52	protein_coding	Ovis aries ubiqitin RPL40 fusion protein (OVUBQ-L40), mRNA. [Source:RefSeq mRNA;Acc:NM_001009286]	5:4381459-4382819					na	na	na	na	na	na	na	na	na	na	na	na	na	na	na	na	na	na	0.519993	0.90104	10.3846
epithelium-related	metabolism related	ENSOARG00000005729	intracellular transport 3.09E-13	FTL	protein_coding	Ferritin light chain [Source:UniProtKB/Swiss-Prot;Acc:P18686]	16:52227356-52227883					na	na	na	na	na	na	na	na	na	na	na	na	na	na	na	na	na	na	0.518002	0.90104	5.25887
epithelium-related	metabolism related	ENSOARG00000003123	intracellular transport 3.09E-13	DERL2	protein_coding	derlin 2 [Source:HGNC Symbol;Acc:17943]	11:25695359-25703519					ENSBTAG00000020431	DERL2	100	1.75e-20	1.82e-19	-1.47098	5.86684	ENSMUSG00000018442	ENSMUST00000018586	99	-1.69697	8.24691	8.09e-30	2.97e-29	0.289855	9.46012	0.00121609	0.00156871	0.520315	0.901161	6.0366
epithelium-related	metabolism related	ENSOARG00000015763	intracellular transport 3.09E-13	USO1	protein_coding	USO1 vesicle transport factor [Source:HGNC Symbol;Acc:30904]	6:90232921-90308566					ENSBTAG00000017028	USO1	98	0.0163681	0.0215395	0.261684	7.31403	na	na	90	na	na	na	na	na	na	na	na	0.653666	0.931572	6.00704
epithelium-related	metabolism related	ENSOARG00000004487	intracellular transport 3.09E-13	YWHAB	protein_coding	Tyrosine 3-monooxygenase/tryptophan 5-monooxygenase activation protein beta polypeptide [Source:UniProtKB/TrEMBL;Acc:A3QP74]	13:72848603-72870621		yes			ENSBTAG00000016846	YWHAB	87	9.93e-14	3.95e-13	-0.871961	8.67345	ENSMUSG00000018326	ENSMUST00000018470	86	2.44106	9.63179	2.47e-42	4.75e-41	-3.29699	10.0737	5.07e-31	1.33e-29	0.721051	0.945439	6.07446
epithelium-related	metabolism related	ENSOARG00000018017	intracellular transport 3.09E-13	SSR1	protein_coding	signal sequence receptor, alpha [Source:HGNC Symbol;Acc:11323]	20:46963580-46982363					ENSBTAG00000022731	SSR1	85	0.000625782	0.000953872	-0.299141	8.17406	ENSMUSG00000021427	ENSMUST00000021864	82	1.4211	9.80145	2.06e-27	6.2e-27	-1.70683	10.1546	1.67e-21	9.35e-21	0.739541	0.950804	5.61216
epithelium-related	metabolism related	ENSOARG00000006522	intracellular transport 3.09E-13	LRPPRC	protein_coding	leucine-rich pentatricopeptide repeat containing [Source:HGNC Symbol;Acc:15714]	3:80223000-80322273					ENSBTAG00000016368	LRPPRC	97	0.560717	0.595466	0.0657291	7.82476	na	na	77	na	na	na	na	na	na	na	na	0.7744	0.956681	5.87002
epithelium-related	metabolism related	ENSOARG00000020391	intracellular transport 3.09E-13	AP1S3	protein_coding	adaptor-related protein complex 1, sigma 3 subunit [Source:HGNC Symbol;Acc:18971]	2:224936282-225012098					ENSBTAG00000011133	AP1S3	94	1.81e-07	3.86e-07	-1.31563	3.64463	na	na	90	na	na	na	na	na	na	na	na	0.801175	0.962352	1.55077
epithelium-related	metabolism related	ENSOARG00000020041	intracellular transport 3.09E-13	VPS54	protein_coding	vacuolar protein sorting 54 homolog (S. cerevisiae) [Source:HGNC Symbol;Acc:18652]	3:44169274-44239766					ENSBTAG00000000115	VPS54	99	0.178589	0.206733	-0.193165	5.27945	ENSMUSG00000020128	ENSMUST00000006221	91	-0.0351771	7.45617	0.551906	0.56382	-0.0555318	7.69345	0.754371	0.768969	0.825319	0.967555	3.92387
epithelium-related	metabolism related	ENSOARG00000012490	lipid metabolic process 4.62E-10	DBI	protein_coding	diazepam binding inhibitor (GABA receptor modulator, acyl-CoA binding protein) [Source:HGNC Symbol;Acc:2690]	2:183674973-183679298					ENSBTAG00000009517	DBI	81	4.06e-11	1.23e-10	-1.33403	7.27771	na	na	62	na	na	na	na	na	na	na	na	0.00064386	0.0880941	8.61969
epithelium-related	metabolism related	ENSOARG00000000726	lipid metabolic process 4.62E-10	PTGR2	protein_coding		7:82177260-82193686					na	na	na	na	na	na	na	na	na	84	na	na	na	na	na	na	na	na	0.0030891	0.193951	5.8124
epithelium-related	metabolism related	ENSOARG00000013849	lipid metabolic process 4.62E-10	GGT1	protein_coding		17:70724505-70733791					na	na	na	na	na	na	na	ENSMUSG00000006345	ENSMUST00000006508	66	5.12036	4.43821	1.76e-29	6.27e-29	na	na	na	na	0.0081178	0.284068	4.21451
epithelium-related	metabolism related	ENSOARG00000003211	lipid metabolic process 4.62E-10	CDS1	protein_coding	CDP-diacylglycerol synthase (phosphatidate cytidylyltransferase) 1 [Source:HGNC Symbol;Acc:1800]	6:99005266-99097254					ENSBTAG00000045787	CDS1	97	1.65e-09	4.24e-09	-1.61021	4.33527	ENSMUSG00000029330	ENSMUST00000031273	94	2.66971	4.75937	9.5e-21	1.89e-20	-5.1708	4.87021	1.07e-24	9.33e-24	0.00880832	0.291869	3.79325
epithelium-related	metabolism related	ENSOARG00000009762	lipid metabolic process 4.62E-10	AKR1C4	protein_coding		13:42454899-42464542					na	na	na	na	na	na	na	na	na	na	na	na	na	na	na	na	na	na	0.00957461	0.299992	7.48402
epithelium-related	metabolism related	ENSOARG00000019772	lipid metabolic process 4.62E-10	SLC16A1	protein_coding	Monocarboxylate transporter 1 [Source:UniProtKB/TrEMBL;Acc:Q8WMG0]	1:89448850-89460021					na	na	na	na	na	na	na	ENSMUSG00000032902	ENSMUST00000046212	83	3.40975	10.6939	1.49e-33	8e-33	na	na	na	na	0.0103456	0.307296	9.32259
epithelium-related	metabolism related	ENSOARG00000013700	lipid metabolic process 4.62E-10	CBR1	protein_coding		1:266404853-266410254					na	na	na	na	na	na	na	na	na	84	na	na	na	na	na	na	na	na	0.0107163	0.311644	5.50426
epithelium-related	metabolism related	ENSOARG00000017246	lipid metabolic process 4.62E-10	SLC25A1	protein_coding	solute carrier family 25 (mitochondrial carrier; citrate transporter), member 1 [Source:HGNC Symbol;Acc:10979]	17:71797592-71799323					ENSBTAG00000008528	SLC25A1	93	1.86e-05	3.29e-05	-1.72678	5.31558	ENSMUSG00000003528	ENSMUST00000003622	89	-0.313759	6.97733	0.00165091	0.00185855	-1.48903	7.99823	0.00320864	0.00403518	0.0138699	0.35818	5.80808
epithelium-related	metabolism related	ENSOARG00000009197	lipid metabolic process 4.62E-10	ACADSB	protein_coding	acyl-CoA dehydrogenase, short/branched chain [Source:HGNC Symbol;Acc:91]	22:41724286-41741375					ENSBTAG00000018041	ACADSB	94	2e-11	6.22e-11	-1.52455	7.51233	ENSMUSG00000030861	ENSMUST00000015829	76	3.75198	7.60983	2.47e-33	1.29e-32	-5.83774	7.99785	7.61e-30	1.59e-28	0.0136865	0.35818	6.52004
epithelium-related	metabolism related	ENSOARG00000010508	lipid metabolic process 4.62E-10	DECR1	protein_coding	2,4-dienoyl CoA reductase 1, mitochondrial [Source:HGNC Symbol;Acc:2753]	9:86284337-86324754					ENSBTAG00000019663	DECR1	82	1.19e-08	2.83e-08	-1.24865	7.40112	ENSMUSG00000028223	ENSMUST00000029877	69	5.87741	6.69813	3.2e-40	4.17e-39	-8.23431	6.44686	4.38e-33	1.75e-31	0.016357	0.387594	6.37699
epithelium-related	metabolism related	ENSOARG00000019350	lipid metabolic process 4.62E-10	PECR	protein_coding	peroxisomal trans-2-enoyl-CoA reductase [Source:HGNC Symbol;Acc:18281]	2:217043541-217088233					ENSBTAG00000006821	PECR	93	1.1e-07	2.39e-07	-1.04575	5.3554	ENSMUSG00000026189	ENSMUST00000027381	72	-0.24308	7.271	0.0510572	0.0546842	-0.824685	7.97883	2.37e-06	3.59e-06	0.0200664	0.409701	5.39153
epithelium-related	metabolism related	ENSOARG00000010045	lipid metabolic process 4.62E-10	AKR1D1	protein_coding	aldo-keto reductase family 1, member D1 [Source:HGNC Symbol;Acc:388]	4:101544228-101598085					ENSBTAG00000001658	AKR1D1	92	3.42e-26	1.17e-24	8.46301	5.56524	ENSMUSG00000038641	ENSMUST00000040987	80	12.9859	5.69377	6.3e-42	1.09e-40	-3.45636	-0.173047	1.43e-08	2.49e-08	0.0310929	0.484179	6.905
epithelium-related	metabolism related	ENSOARG00000008822	lipid metabolic process 4.62E-10	CRAT	protein_coding	carnitine O-acetyltransferase [Source:HGNC Symbol;Acc:2342]	3:7302944-7314087					ENSBTAG00000001932	CRAT	98	0.482186	0.517896	-0.205719	7.26636	ENSMUSG00000026853	ENSMUST00000028207	87	2.55736	8.4135	2.95e-32	1.37e-31	-2.91861	8.43154	3.05e-09	5.57e-09	0.0460572	0.538476	5.86109
epithelium-related	metabolism related	ENSOARG00000007033	lipid metabolic process 4.62E-10	HMGCL	protein_coding	3-hydroxymethyl-3-methylglutaryl-CoA lyase [Source:HGNC Symbol;Acc:5005]	2:241980969-241999530					ENSBTAG00000021832	HMGCL	97	8.65e-10	2.3e-09	-1.95214	8.38176	ENSMUSG00000028672	ENSMUST00000030432	86	0.939761	9.53087	7.39e-10	9.83e-10	-2.81734	10.6808	3.12e-13	7.52e-13	0.0629988	0.581213	7.74745
epithelium-related	metabolism related	ENSOARG00000011112	lipid metabolic process 4.62E-10	ACAT1	protein_coding	acetyl-CoA acetyltransferase 1 [Source:HGNC Symbol;Acc:93]	15:17243209-17256984					ENSBTAG00000012885	ACAT1	94	1.61e-10	4.59e-10	-1.34538	8.65305	ENSMUSG00000032047	ENSMUST00000034547	84	3.09569	9.13515	5.31e-34	3e-33	-4.54793	9.6812	4.65e-27	5.86e-26	0.0635932	0.5832	7.84085
epithelium-related	metabolism related	ENSOARG00000012068	lipid metabolic process 4.62E-10	MUT	protein_coding	methylmalonyl CoA mutase [Source:HGNC Symbol;Acc:7526]	20:21981037-22014376					ENSBTAG00000014272	MUT	99	0.00187695	0.0027218	0.491466	8.20821	na	na	93	na	na	na	na	na	na	na	na	0.0661663	0.588672	7.28177
epithelium-related	metabolism related	ENSOARG00000005883	lipid metabolic process 4.62E-10	SIRT2	protein_coding	sirtuin 2 [Source:HGNC Symbol;Acc:10886]	14:47777043-47796287					ENSBTAG00000001776	SIRT2	96	1.29e-08	3.05e-08	-1.38217	6.06379	ENSMUSG00000015149	ENSMUST00000072965	86	0.00218818	7.76103	0.966414	0.96755	-1.45163	8.67167	1.42e-06	2.18e-06	0.085702	0.62445	5.53494
epithelium-related	metabolism related	ENSOARG00000012705	lipid metabolic process 4.62E-10	ALDH1A1	protein_coding	Ovis aries aldehyde dehydrogenase 1 family, member A1 (ALDH1A1), mRNA. [Source:RefSeq mRNA;Acc:NM_001009778]	2:63232708-63288217					ENSBTAG00000008103	ALDH1A1	100	0.090115	0.108658	-0.255603	10.4468	ENSMUSG00000053279	ENSMUST00000087638	87	5.11642	10.2775	1.88e-43	4.22e-42	-5.59395	10.1568	7.27e-32	2.27e-30	0.0866113	0.625624	8.96125
epithelium-related	metabolism related	ENSOARG00000007496	lipid metabolic process 4.62E-10	ME1	protein_coding	Ovis aries malic enzyme 1, NADP(+)-dependent, cytosolic (ME1), mRNA. [Source:RefSeq mRNA;Acc:NM_001135220]	8:10276893-10461247					ENSBTAG00000005681	ME1	93	5.01e-07	1.03e-06	-1.11568	7.52388	ENSMUSG00000032418	ENSMUST00000034989	89	1.71684	8.66312	1.45e-19	2.71e-19	-2.94402	9.28574	1.52e-17	5.38e-17	0.11558	0.676528	6.51107
epithelium-related	metabolism related	ENSOARG00000020219	lipid metabolic process 4.62E-10	IVD	protein_coding	isovaleryl-CoA dehydrogenase [Source:HGNC Symbol;Acc:6186]	7:33038516-33048528					ENSBTAG00000004409	IVD	95	5.38e-18	3.76e-17	-2.05105	7.17448	ENSMUSG00000027332	ENSMUST00000028807	86	1.56293	1900-01-07 23:27:26	1.52e-21	3.14e-21	-3.8653	9.03246	2.48e-26	2.78e-25	0.152251	0.722796	6.17778
epithelium-related	metabolism related	ENSOARG00000020383	lipid metabolic process 4.62E-10	BDH1	protein_coding	3-hydroxybutyrate dehydrogenase, type 1 [Source:HGNC Symbol;Acc:1027]	1:190217503-190249177					ENSBTAG00000000448	BDH1	99	0.543624	0.579091	0.12363	9.06911	ENSMUSG00000046598	ENSMUST00000089759	84	2.97437	10.1368	9.82e-35	6.06e-34	-2.88686	10.103	3.21e-15	9.09e-15	0.177818	0.748319	7.93946
epithelium-related	metabolism related	ENSOARG00000013118	lipid metabolic process 4.62E-10	ACADS	protein_coding	acyl-CoA dehydrogenase, C-2 to C-3 short chain [Source:HGNC Symbol;Acc:90]	17:62600483-62620320					ENSBTAG00000007484	ACADS	87	0.00752652	0.0102712	-1.06658	8.50208	ENSMUSG00000029545	ENSMUST00000031524	80	3.96095	8.72292	7.92e-36	5.61e-35	-5.23016	8.94055	1.6e-13	3.96e-13	0.183125	0.753359	7.8799
epithelium-related	metabolism related	ENSOARG00000018980	lipid metabolic process 4.62E-10	IDH1	protein_coding	Ovis aries isocitrate dehydrogenase 1 (NADP+), soluble (IDH1), mRNA. [Source:RefSeq mRNA;Acc:NM_001009276]	2:209236699-209259307					ENSBTAG00000020527	IDH1	99	5.22e-07	1.07e-06	-1.0074	8.90366	ENSMUSG00000025950	ENSMUST00000097709	93	7.27965	7.71159	2.58e-47	1.16e-45	-9.28942	7.20984	6.54e-37	6.45e-35	0.188753	0.75688	6.11635
epithelium-related	metabolism related	ENSOARG00000012987	lipid metabolic process 4.62E-10	MGST2	protein_coding	microsomal glutathione S-transferase 2 [Source:HGNC Symbol;Acc:7063]	17:17697870-17732659					ENSBTAG00000021779	MGST2	98	2.91e-17	1.8e-16	-1.71696	6.15562	na	na	72	na	na	na	na	na	na	na	na	0.18965	0.75688	6.91472
epithelium-related	metabolism related	ENSOARG00000007925	lipid metabolic process 4.62E-10	PCCB	protein_coding	Propionyl coenzyme A carboxylase beta polypeptide [Source:UniProtKB/TrEMBL;Acc:C7DLM8]	1:250958731-251069283					ENSBTAG00000015221	PCCB	95	0.000166725	0.000268528	-0.413769	7.21799	ENSMUSG00000032527	ENSMUST00000035116	88	5.69411	6.93249	2.47e-47	1.11e-45	-7.10759	6.33211	6.95e-39	1.29e-36	0.190502	0.75688	6.47379
epithelium-related	metabolism related	ENSOARG00000000369	lipid metabolic process 4.62E-10	ECHS1	protein_coding	enoyl CoA hydratase, short chain, 1, mitochondrial [Source:HGNC Symbol;Acc:3151]	22:50733609-50740406					ENSBTAG00000017710	ECHS1	89	3.61e-08	8.23e-08	-0.812919	9.00831	ENSMUSG00000025465	ENSMUST00000026538	81	3.00773	9.71904	1.64e-39	1.94e-38	-3.86713	10.08	6.04e-29	1.06e-27	0.198741	0.765562	8.9391
epithelium-related	metabolism related	ENSOARG00000006665	lipid metabolic process 4.62E-10	DPM3	protein_coding	dolichyl-phosphate mannosyltransferase polypeptide 3 [Source:HGNC Symbol;Acc:3007]	1:103923317-103923622					ENSBTAG00000003535	DPM3	88	3.97e-06	7.5e-06	1.38564	4.24275	ENSMUSG00000042737	ENSMUST00000040824	85	1.35653	6.43918	7.98e-23	1.76e-22	0.220209	5.40101	0.548652	0.568774	0.215709	0.778814	6.83933
epithelium-related	metabolism related	ENSOARG00000015738	lipid metabolic process 4.62E-10	ADH5	protein_coding	alcohol dehydrogenase 5 (class III), chi polypeptide [Source:HGNC Symbol;Acc:253]	6:25474389-25489934					ENSBTAG00000016007	ADH5	99	0.294895	0.329518	-0.130327	8.19754	ENSMUSG00000028138	ENSMUST00000005964	92	1.31463	9.93292	1.38e-23	3.2e-23	-1.38638	10.2114	6.88e-13	1.62e-12	0.263312	0.803697	8.05744
epithelium-related	metabolism related	ENSOARG00000004046	lipid metabolic process 4.62E-10	ACAA2	protein_coding	acetyl-CoA acyltransferase 2 [Source:HGNC Symbol;Acc:83]	23:49604018-49635711					ENSBTAG00000002863	ACAA2	97	0.000913432	0.00136872	-0.490622	9.44855	ENSMUSG00000036880	ENSMUST00000041053	86	3.01477	10.2404	2.45e-31	1.04e-30	-3.52679	10.4934	1.04e-29	2.11e-28	0.265006	0.805605	7.83974
epithelium-related	metabolism related	ENSOARG00000011789	lipid metabolic process 4.62E-10	PRDX6	protein_coding	Peroxiredoxin 6 [Source:UniProtKB/TrEMBL;Acc:M4T8F1]	12:52956347-52968507					ENSBTAG00000004855	PRDX6	99	5.67e-13	2.07e-12	-1.12047	12.5449	ENSMUSG00000026701	ENSMUST00000071718	89	4.23152	12.1831	4.86e-41	7.29e-40	-5.10354	12.6223	1.53e-31	4.42e-30	0.28856	0.821547	12.5989
epithelium-related	metabolism related	ENSOARG00000008281	lipid metabolic process 4.62E-10	PPAP2C	protein_coding	phosphatidic acid phosphatase type 2C [Source:HGNC Symbol;Acc:9230]	5:40414548-40421006					ENSBTAG00000000717	PPAP2C	94	0.00125267	0.00184924	-1.00841	5.1547	ENSMUSG00000052151	ENSMUST00000063879	81	1.7965	6.20342	1.43e-27	4.35e-27	-3.24526	6.40827	1.05e-09	1.97e-09	0.304123	0.828239	5.41107
epithelium-related	metabolism related	ENSOARG00000003361	lipid metabolic process 4.62E-10	SULT1A1	protein_coding		24:26132323-26135738					na	na	na	na	na	na	na	na	na	64	na	na	na	na	na	na	na	na	0.309763	0.828375	9.12434
epithelium-related	metabolism related	ENSOARG00000004315	lipid metabolic process 4.62E-10	ACSF2	protein_coding	acyl-CoA synthetase family member 2 [Source:HGNC Symbol;Acc:26101]	11:35776073-35807792					ENSBTAG00000021301	ACSF2	98	0.000475271	0.000733242	-0.503856	10.1701	na	na	81	na	na	na	na	na	na	na	na	0.3295	0.836696	9.0597
epithelium-related	metabolism related	ENSOARG00000008818	lipid metabolic process 4.62E-10	HSD17B8	protein_coding	hydroxysteroid (17-beta) dehydrogenase 8 [Source:HGNC Symbol;Acc:3554]	20:7493706-7495654					ENSBTAG00000020927	HSD17B8	92	1.78e-12	6.18e-12	-1.29396	5.4657	ENSMUSG00000073422	ENSMUST00000045467	83	0.691004	6.8819	8.38e-12	1.18e-11	-2.20441	7.5504	3.97e-16	1.22e-15	0.342324	0.842249	5.62171
epithelium-related	metabolism related	ENSOARG00000008236	lipid metabolic process 4.62E-10	HADH	protein_coding	hydroxyacyl-CoA dehydrogenase [Source:HGNC Symbol;Acc:4799]	6:17327261-17370182					ENSBTAG00000002049	HADH	98	0.00176094	0.00256133	-0.443826	9.14733	ENSMUSG00000027984	ENSMUST00000029610	87	4.9449	9.15785	1.79e-42	3.49e-41	-5.72413	9.02361	8.44e-35	4.92e-33	0.378591	0.856767	9.12717
epithelium-related	metabolism related	ENSOARG00000019217	lipid metabolic process 4.62E-10	UGT1A1	protein_coding	UDP-glucuronosyltransferase 1-1 precursor [Source:RefSeq peptide;Acc:NP_001192076]	1:7058779-7192169					ENSBTAG00000026181	UGT1A1	94	4.79e-15	2.21e-14	-1.40469	9.74574	ENSMUSG00000089960	ENSMUST00000073049	72	4.67954	9.4708	2.68e-42	5.07e-41	-6.24589	9.81604	1.76e-35	1.24e-33	0.400063	0.859377	7.88272
epithelium-related	metabolism related	ENSOARG00000012104	lipid metabolic process 4.62E-10	BPNT1	protein_coding	3'(2'), 5'-bisphosphate nucleotidase 1 [Source:HGNC Symbol;Acc:1096]	12:21686923-21704931					ENSBTAG00000004064	BPNT1	99	6.1e-13	2.21e-12	-1.26715	7.41099	ENSMUSG00000026617	ENSMUST00000027916	93	2.62638	8.09512	3.78e-29	1.3e-28	-4.21828	8.62406	1.01e-27	1.43e-26	0.41487	0.862136	7.16665
epithelium-related	metabolism related	ENSOARG00000002366	lipid metabolic process 4.62E-10	RXRA	protein_coding	retinoid X receptor, alpha [Source:HGNC Symbol;Acc:10477]	3:1694451-1718246		yes-epithelial cell differentiation 6.47E-5	metabolism related	metabolism related	ENSBTAG00000017851	RXRA	73	0.0223116	0.0288877	0.921296	4.44582	ENSMUSG00000015846	ENSMUST00000077257	71	-1.25352	7.57495	1.5e-19	2.81e-19	2.7046	7.30939	1.73e-05	2.49e-05	0.465473	0.883286	4.79321
epithelium-related	metabolism related	ENSOARG00000018036	lipid metabolic process 4.62E-10	ECI1	protein_coding	enoyl-CoA delta isomerase 1 [Source:HGNC Symbol;Acc:2703]	24:1743961-1770871					ENSBTAG00000009965	ECI1	91	0.934832	0.942428	-0.0242373	4.95286	ENSMUSG00000024132	ENSMUST00000024946	67	-0.889371	7.55434	2.62e-09	3.44e-09	1.13559	7.79414	0.00489363	0.00608733	0.476199	0.885635	3.40216
epithelium-related	metabolism related	ENSOARG00000020427	lipid metabolic process 4.62E-10	HMGCS2	protein_coding	3-hydroxy-3-methylglutaryl-CoA synthase 2 (mitochondrial) [Source:HGNC Symbol;Acc:5008]	1:96252746-96271517					ENSBTAG00000003898	HMGCS2	100	1.47e-06	2.88e-06	-0.87128	11.5743	ENSMUSG00000027875	ENSMUST00000090746	86	11.87	8.18683	5.08e-40	6.44e-39	-14.0194	6.85957	6.04e-36	4.82e-34	0.550246	0.906629	10.4012
epithelium-related	metabolism related	ENSOARG00000011318	lipid metabolic process 4.62E-10	PPP1CA	protein_coding	protein phosphatase 1, catalytic subunit, alpha isozyme [Source:HGNC Symbol;Acc:9281]	21:44574458-44581882					ENSBTAG00000040418	PPP1CA	100	6.93e-24	1.4e-22	5.01232	5.04144	ENSMUSG00000040385	ENSMUST00000046094	100	-0.898525	9.75317	4.51e-21	9.1e-21	7.24447	7.37873	9.14e-23	5.99e-22	0.549624	0.906629	4.77098
epithelium-related	metabolism related	ENSOARG00000003304	lipid metabolic process 4.62E-10	PLCH1	protein_coding	phospholipase C, eta 1 [Source:HGNC Symbol;Acc:29185]	1:230168327-230277153					ENSBTAG00000008307	PLCH1	93	0.11109	0.132335	-0.273311	4.3056	ENSMUSG00000036834	ENSMUST00000059973	80	7.14111	3.35068	6.64e-31	2.7e-30	-8.23262	2.23967	1.05e-31	3.2e-30	0.594537	0.919286	2.27174
epithelium-related	metabolism related	ENSOARG00000017046	lipid metabolic process 4.62E-10	PIGL	protein_coding	phosphatidylinositol glycan anchor biosynthesis, class L [Source:HGNC Symbol;Acc:8966]	11:32841159-32885227					ENSBTAG00000013273	PIGL	96	1.68e-11	5.29e-11	-1.54748	4.5315	ENSMUSG00000014245	ENSMUST00000014389	73	3.73842	4.51826	1.87e-36	1.45e-35	-6.41112	4.39365	3.08e-26	3.39e-25	0.760558	0.954571	3.68106
epithelium-related	metabolism related	ENSOARG00000006957	lipid metabolic process 4.62E-10	PSAP	protein_coding	prosaposin [Source:HGNC Symbol;Acc:9498]	25:27821576-27854699					ENSBTAG00000021499	PSAP	96	0.0126656	0.0168956	0.735366	9.98814	ENSMUSG00000004207	ENSMUST00000004316	65	2.18976	11.4884	2.76e-36	2.09e-35	-1.38921	11.4077	0.000165974	0.00022549	0.821753	0.966418	9.15061
epithelium-related	metabolism related	ENSOARG00000005848	lipid metabolic process 4.62E-10	ECH1	protein_coding	enoyl CoA hydratase 1, peroxisomal [Source:HGNC Symbol;Acc:3149]	14:47723076-47736205					ENSBTAG00000016313	ECH1	79	0.0362267	0.0458682	0.304085	7.07907	ENSMUSG00000053898	ENSMUST00000066264	62	1.87059	8.72452	1.1e-29	4e-29	-1.589	8.61857	6.37e-11	1.31e-10	0.825163	0.967505	5.01279
epithelium-related	metabolism related	ENSOARG00000003559	lipid metabolic process 4.62E-10	ABCC3	protein_coding	ATP-binding cassette, sub-family C (CFTR/MRP), member 3 [Source:HGNC Symbol;Acc:54]	11:35579799-35615996					ENSBTAG00000020070	ABCC3	96	2.86e-16	1.56e-15	1.42011	8.91701	ENSMUSG00000020865	ENSMUST00000021231	81	6.76516	8.84581	5.13e-52	6.99e-50	-6.12035	7.51092	2.28e-33	1.02e-31	0.838593	0.970988	7.34644
muscle-related	muscle-related	ENSOARG00000009653	muscle system process 2.16E-5	RGS2	protein_coding	regulator of G-protein signaling 2, 24kDa [Source:HGNC Symbol;Acc:9998]	12:10529408-10532858					ENSBTAG00000034366	RGS2	99	2.72e-13	1.03e-12	3.46056	4.15116	ENSMUSG00000026360	ENSMUST00000027606	95	0.695215	7.48981	0.000347767	0.00039929	3.64792	5.50675	2.01e-10	3.97e-10	0.0156391	0.378476	5.21351
muscle-related	muscle-related	ENSOARG00000001874	muscle system process 2.16E-5	UTRN	protein_coding	utrophin [Source:HGNC Symbol;Acc:12635]	8:68645618-69133481					ENSBTAG00000009665	UTRN	97	3.95e-31	4.83e-29	4.80295	6.79183	ENSMUSG00000019820	ENSMUST00000076817	86	5.37042	8.74449	1.52e-44	4.11e-43	-0.377484	5.69524	0.0796008	0.0900194	0.0178902	0.396792	5.39387
muscle-related	muscle-related	ENSOARG00000019941	muscle system process 2.16E-5	RYR3	protein_coding	ryanodine receptor 3 [Source:HGNC Symbol;Acc:10485]	7:25720183-26191936					ENSBTAG00000025642	RYR3	96	4.06e-20	4.03e-19	6.50411	2.9397	ENSMUSG00000057378	ENSMUST00000080673	94	5.32639	5.51465	1.17e-27	3.6e-27	1.47884	0.776687	0.00214637	0.00273376	0.0198671	0.407602	1.91927
muscle-related	muscle-related	ENSOARG00000008576	muscle system process 2.16E-5	VCL	protein_coding	vinculin [Source:HGNC Symbol;Acc:12665]	25:29800361-29867502					ENSBTAG00000021879	VCL	99	4.33e-15	2.02e-14	1.38517	8.20517	ENSMUSG00000021823	ENSMUST00000022369	92	3.36795	9.64965	2.83e-32	1.32e-31	-2.04947	8.91259	3.61e-26	3.94e-25	0.0354943	0.499266	7.10489
muscle-related	muscle-related	ENSOARG00000015898	muscle system process 2.16E-5	ROCK2	protein_coding	Rho-associated, coiled-coil containing protein kinase 2 [Source:HGNC Symbol;Acc:10252]	3:20058708-20142307					ENSBTAG00000005847	ROCK2	99	1.17e-19	1.07e-18	2.82554	6.08728	ENSMUSG00000020580	ENSMUST00000020904	96	4.85926	7.4631	6.9e-44	1.7e-42	-2.23555	5.31019	1.97e-11	4.19e-11	0.0365727	0.502453	5.16113
muscle-related	muscle-related	ENSOARG00000008285	muscle system process 2.16E-5	ITGA1	protein_coding	integrin, alpha 1 [Source:HGNC Symbol;Acc:6134]	16:26161817-26271186					ENSBTAG00000016525	ITGA1	98	2.38e-17	1.5e-16	3.37649	5.6912	ENSMUSG00000042284	ENSMUST00000061673	88	3.6312	7.80557	8.48e-26	2.28e-25	0.0167798	5.58077	0.950837	0.95475	0.0992414	0.655039	5.31767
muscle-related	muscle-related	ENSOARG00000013089	muscle system process 2.16E-5	CACNA1C	protein_coding	calcium channel, voltage-dependent, L type, alpha 1C subunit [Source:HGNC Symbol;Acc:1390]	3:212427276-212792889					ENSBTAG00000010660	CACNA1C	89	2.78e-21	3.42e-20	5.24022	4.09916	ENSMUSG00000051331	ENSMUST00000078320	77	3.96909	6.77727	1.36e-23	3.14e-23	1.84311	3.16687	3.37e-07	5.41e-07	0.145091	0.713502	3.63076
muscle-related	muscle-related	ENSOARG00000016017	muscle system process 2.16E-5	PDE5A	protein_coding	phosphodiesterase 5A, cGMP-specific [Source:HGNC Symbol;Acc:8784]	6:5958976-6103828					ENSBTAG00000024888	PDE5A	99	1.67e-22	2.63e-21	6.29077	4.46014	ENSMUSG00000053965	ENSMUST00000066728	92	4.90617	7.19195	3.06e-29	1.07e-28	1.98426	2.94797	1.33e-05	1.93e-05	0.162531	0.730245	5.62823
muscle-related	muscle-related	ENSOARG00000018388	muscle system process 2.16E-5	BBS2	protein_coding	Bardet-Biedl syndrome 2 [Source:HGNC Symbol;Acc:967]	14:23605112-23634698					ENSBTAG00000014923	BBS2	98	7.23e-13	2.61e-12	-1.66954	3.68963	ENSMUSG00000031755	ENSMUST00000034206	91	1.86334	4.43567	1.25e-20	2.48e-20	-4.25272	4.61539	2.61e-23	1.84e-22	0.188828	0.75688	2.51889
muscle-related	muscle-related	ENSOARG00000007679	muscle system process 2.16E-5	SLC8A1	protein_coding		3:83648848-83675139					na	na	na	na	na	na	na	na	na	94	na	na	na	na	na	na	na	na	0.197686	0.76424	6.08806
muscle-related	muscle-related	ENSOARG00000000537	muscle system process 2.16E-5	ANK2	protein_coding	ankyrin 2, neuronal [Source:HGNC Symbol;Acc:493]	6:12362227-12719843					ENSBTAG00000002392	ANK2	40	2.95e-21	3.59e-20	5.72282	3.7143	na	na	23	na	na	na	na	na	na	na	na	0.197656	0.76424	2.6063
muscle-related	muscle-related	ENSOARG00000015990	muscle system process 2.16E-5	BDKRB2	protein_coding	bradykinin receptor B2 [Source:HGNC Symbol;Acc:1030]	18:59810127-59814704					ENSBTAG00000021717	BDKRB2	95	1.28e-10	3.67e-10	2.50897	3.15365	ENSMUSG00000021070	ENSMUST00000001652	80	2.90659	5.12379	1.15e-22	2.53e-22	-0.333381	2.88749	0.356119	0.377625	0.230173	0.786443	4.34898
muscle-related	muscle-related	ENSOARG00000013142	muscle system process 2.16E-5	SLMAP	protein_coding	sarcolemma associated protein [Source:HGNC Symbol;Acc:16643]	19:43342991-43498627					ENSBTAG00000021164	SLMAP	92	2.56e-06	4.91e-06	0.640838	7.91902	ENSMUSG00000021870	ENSMUST00000038522	88	2.67166	9.38246	3.37e-32	1.55e-31	-2.07927	9.07555	9.53e-20	4.35e-19	0.234234	0.789077	6.85542
muscle-related	muscle-related	ENSOARG00000003817	muscle system process 2.16E-5	RYR2	protein_coding	ryanodine receptor 2 (cardiac) [Source:HGNC Symbol;Acc:10484]	25:10061438-10523859					ENSBTAG00000022886	RYR2	99	1.46e-28	9.24e-27	7.73055	4.20418	na	na	96	na	na	na	na	na	na	na	na	0.270942	0.809189	3.57608
muscle-related	muscle-related	ENSOARG00000019951	muscle system process 2.16E-5	SSPN	protein_coding	sarcospan [Source:HGNC Symbol;Acc:11322]	3:188482290-188489681					ENSBTAG00000000393	SSPN	91	4.19e-22	6.04e-21	5.18201	1.74372	ENSMUSG00000030255	ENSMUST00000032383	78	-1.58303	6.70221	1.74e-12	2.51e-12	8.31899	3.89958	2.67e-26	2.97e-25	0.284472	0.817722	5.29589
muscle-related	muscle-related	ENSOARG00000003388	muscle system process 2.16E-5	KLHL41	protein_coding	kelch-like family member 41 [Source:HGNC Symbol;Acc:16905]	2:138842626-138856360					ENSBTAG00000010741	KLHL41	99	4.21e-15	1.96e-14	3.75491	3.25817	ENSMUSG00000075307	ENSMUST00000100050	95	7.12944	3.93538	1.38e-33	7.41e-33	-3.85923	0.20716	3.52e-12	7.83e-12	0.300964	0.827606	4.23032
muscle-related	muscle-related	ENSOARG00000011863	muscle system process 2.16E-5	TLN1	protein_coding	talin 1 [Source:HGNC Symbol;Acc:11845]	2:52506528-52531560					ENSBTAG00000025868	TLN1	99	1.71e-18	1.3e-17	4.18137	8.14896	ENSMUSG00000028465	ENSMUST00000030187	98	3.17585	10.6695	7.45e-29	2.52e-28	1.21428	8.63682	0.000839095	0.00109321	0.333528	0.839419	6.91227
muscle-related	muscle-related	ENSOARG00000005473	muscle system process 2.16E-5	GSN	protein_coding	gelsolin [Source:RefSeq peptide;Acc:NP_001232935]	2:2156199-2187147					ENSBTAG00000019915	GSN	94	1.15e-07	2.49e-07	1.5543	8.81803	ENSMUSG00000026879	ENSMUST00000028239	89	0.251829	11.604	0.0157987	0.01725	1.49033	11.3124	4.43e-06	6.61e-06	0.342447	0.842249	8.25473
muscle-related	muscle-related	ENSOARG00000000119	muscle system process 2.16E-5	LMOD1	protein_coding	leiomodin 1 (smooth muscle) [Source:HGNC Symbol;Acc:6647]	12:78941607-78965717					ENSBTAG00000021576	LMOD1	90	2.36e-17	1.48e-16	4.95668	4.54778	ENSMUSG00000048096	ENSMUST00000059352	70	1.19121	8.31657	3.85e-07	4.76e-07	4.84576	5.56753	4.83e-14	1.24e-13	0.396175	0.859054	6.53239
muscle-related	muscle-related	ENSOARG00000019971	muscle system process 2.16E-5	PLN	protein_coding	phospholamban [Source:HGNC Symbol;Acc:9080]	8:19475995-19476150					ENSBTAG00000012931	PLN	100	1.75e-09	4.49e-09	2.1934	4.06259	ENSMUSG00000038583	ENSMUST00000046221	98	3.82798	5.53593	1.17e-21	2.44e-21	-1.84023	3.43653	5.12e-07	8.12e-07	0.429083	0.866703	7.93137
muscle-related	muscle-related	ENSOARG00000009091	muscle system process 2.16E-5	SMTN	protein_coding	smoothelin [Source:HGNC Symbol;Acc:11126]	17:69405619-69424069					ENSBTAG00000003100	SMTN	84	9.03e-11	2.63e-10	3.27086	7.51759	ENSMUSG00000020439	ENSMUST00000020721	69	3.16737	9.78654	8.28e-24	1.95e-23	0.361829	8.06279	0.451463	0.47281	0.452112	0.877294	7.4548
muscle-related	muscle-related	ENSOARG00000009163	muscle system process 2.16E-5	KCNMA1	protein_coding	potassium large conductance calcium-activated channel, subfamily M, alpha member 1 [Source:HGNC Symbol;Acc:6284]	25:32480589-32906604					ENSBTAG00000013300	KCNMA1	87	3.59e-25	9.85e-24	6.3479	3.32453	ENSMUSG00000063142	ENSMUST00000074983	93	4.15319	6.35311	1.05e-25	2.82e-25	2.87733	2.01212	7.63e-12	1.66e-11	0.488399	0.891254	4.23624
muscle-related	muscle-related	ENSOARG00000006055	muscle system process 2.16E-5	SORBS1	protein_coding	sorbin and SH3 domain containing 1 [Source:HGNC Symbol;Acc:14565]	22:16075857-16306240					ENSBTAG00000002880	SORBS1	32	1.9e-30	1.96e-28	7.84208	5.45982	na	na	63	na	na	na	na	na	na	na	na	0.491469	0.891873	6.39168
muscle-related	muscle-related	ENSOARG00000010763	muscle system process 2.16E-5	MRVI1	protein_coding	murine retrovirus integration site 1 homolog [Source:HGNC Symbol;Acc:7237]	15:41580519-41653240					ENSBTAG00000007129	MRVI1	95	5.08e-19	4.17e-18	3.65772	5.92435	ENSMUSG00000005611	ENSMUST00000005751	79	2.01653	8.8582	4.08e-14	6.22e-14	2.26196	6.86179	6.01e-12	1.32e-11	0.525492	0.902138	5.21078
muscle-related	muscle-related	ENSOARG00000005795	muscle system process 2.16E-5	DTNA	protein_coding	dystrobrevin, alpha [Source:HGNC Symbol;Acc:3057]	23:22441477-22575046					ENSBTAG00000012307	DTNA	93	5.07e-22	7.14e-21	4.8039	3.65115	ENSMUSG00000024302	ENSMUST00000047954	82	4.36451	5.9583	4.71e-26	1.29e-25	0.767739	2.3644	0.0056738	0.00703139	0.565763	0.911396	4.59516
muscle-related	muscle-related	ENSOARG00000005083	muscle system process 2.16E-5	SGCA	protein_coding	sarcoglycan, alpha (50kDa dystrophin-associated glycoprotein) [Source:HGNC Symbol;Acc:10805]	11:36019118-36027766					ENSBTAG00000003956	SGCA	94	1.67e-21	2.12e-20	5.38961	1.9	na	na	85	na	na	na	na	na	na	na	na	0.57456	0.914795	4.24689
muscle-related	muscle-related	ENSOARG00000008297	muscle system process 2.16E-5	ATP1A2	protein_coding	ATPase, Na+/K+ transporting, alpha 2 polypeptide [Source:HGNC Symbol;Acc:800]	1:109476936-109500082					ENSBTAG00000010551	ATP1A2	100	3.74e-11	1.13e-10	2.42882	2.75717	ENSMUSG00000007097	ENSMUST00000097464	98	1.07509	5.48057	1.6e-06	1.95e-06	1.87838	3.60243	1.37e-07	2.25e-07	0.663114	0.934626	2.58873
muscle-related	muscle-related	ENSOARG00000020222	muscle system process 2.16E-5	ITGB5	protein_coding	integrin, beta 5 [Source:HGNC Symbol;Acc:6160]	1:187475287-187581008					ENSBTAG00000013755	ITGB5	92	0.000884593	0.00132758	-0.678941	6.56688	ENSMUSG00000022817	ENSMUST00000069345	85	-0.524217	8.80776	3.46e-08	4.39e-08	-0.0559957	9.50482	0.811322	0.822951	0.676604	0.93701	5.21653
muscle-related	muscle-related	ENSOARG00000020797	muscle system process 2.16E-5	TPM1	protein_coding	Ovis aries tropomyosin 1 (alpha) (TPM1), mRNA. [Source:RefSeq mRNA;Acc:NM_001126351]	7:44019267-44048143					na	na	na	na	na	na	na	na	na	na	na	na	na	na	na	na	na	na	0.691796	0.93953	10.1384
muscle-related	muscle-related	ENSOARG00000006679	muscle system process 2.16E-5	ARHGEF11	protein_coding	Rho guanine nucleotide exchange factor (GEF) 11 [Source:HGNC Symbol;Acc:14580]	1:105453981-105499911					ENSBTAG00000012361	ARHGEF11	96	4.47e-22	6.39e-21	2.38011	4.7632	ENSMUSG00000041977	ENSMUST00000039476	82	0.91647	7.58136	2.31e-18	4.12e-18	1.99225	6.24479	1.2e-14	3.26e-14	0.710618	0.943049	3.74356
muscle-related	muscle-related	ENSOARG00000007819	muscle system process 2.16E-5	CALD1	protein_coding	caldesmon 1 [Source:HGNC Symbol;Acc:1441]	4:98490208-98649743					ENSBTAG00000013953	CALD1	66	3.15e-29	2.32e-27	6.76532	8.03383	ENSMUSG00000029761	ENSMUST00000079391	55	6.1735	10.143	4.14e-34	2.38e-33	0.685682	6.34195	0.000563898	0.000743127	0.755926	0.9534	8.46898
muscle-related	muscle-related	ENSOARG00000010213	muscle system process 2.16E-5	MYOM1	protein_coding	myomesin 1 [Source:HGNC Symbol;Acc:7613]	23:37599839-37713875					ENSBTAG00000019585	MYOM1	92	2.25e-24	5.03e-23	7.07286	2.97792	ENSMUSG00000024049	ENSMUST00000073211	86	3.51731	6.56474	1.81e-21	3.72e-21	4.41325	2.01452	4.27e-15	1.2e-14	0.77215	0.956275	3.68784
muscle-related	muscle-related	ENSOARG00000010069	muscle system process 2.16E-5	MYL6	protein_coding	myosin, light chain 6, alkali, smooth muscle and non-muscle [Source:HGNC Symbol;Acc:7587]	3:163096468-163101729					ENSBTAG00000010799	MYL6	67	6.12e-07	1.25e-06	1.13715	9.85389	na	na	65	na	na	na	na	na	na	na	na	0.804473	0.962464	10.9296
muscle-related	muscle-related	ENSOARG00000011850	muscle system process 2.16E-5	PXN	protein_coding	paxillin [Source:HGNC Symbol;Acc:9718]	17:62195843-62212283					ENSBTAG00000018108	PXN	96	9.45e-05	0.000155919	1.55448	2.55199	ENSMUSG00000029528	ENSMUST00000067268	90	-0.704196	5.68874	1.07e-08	1.37e-08	2.98872	4.63635	2.46e-07	3.98e-07	0.805698	0.962775	2.93029
muscle-related	muscle-related	ENSOARG00000011889	muscle system process 2.16E-5	TPM2	protein_coding	tropomyosin 2 (beta) [Source:HGNC Symbol;Acc:12011]	2:52537459-52544952					ENSBTAG00000011424	TPM2	93	1.95e-25	5.6e-24	6.09439	7.86146	na	na	87	na	na	na	na	na	na	na	na	0.849507	0.9729	9.9579
muscle-related	muscle-related	ENSOARG00000008975	muscle system process 2.16E-5	MYH11	protein_coding	myosin, heavy chain 11, smooth muscle [Source:HGNC Symbol;Acc:7569]	24:14094951-14204211					ENSBTAG00000015988	MYH11	95	1.02e-34	2.9e-32	8.69307	10.4257	na	na	90	na	na	na	na	na	na	na	na	0.865808	0.975318	11.2021
muscle-related	muscle-related	ENSOARG00000015847	muscle system process 2.16E-5	MYL9	protein_coding	myosin, light chain 9, regulatory [Source:HGNC Symbol;Acc:15754]	13:65216632-65221569					ENSBTAG00000011473	MYL9	55	7.68e-21	8.52e-20	5.55393	7.51272	ENSMUSG00000067818	ENSMUST00000088552	54	-1.2326	12.4744	8.97e-08	1.13e-07	7.91066	10.4288	1.02e-21	5.93e-21	0.920533	0.982965	9.86061
muscle-related	muscle-related	ENSOARG00000020185	muscle system process 2.16E-5	DES	protein_coding	desmin [Source:HGNC Symbol;Acc:2770]	2:220325615-220332415					ENSBTAG00000005353	DES	100	1.65e-24	3.78e-23	10.3732	8.3153	ENSMUSG00000026208	ENSMUST00000027409	97	4.45656	12.3652	1.81e-29	6.43e-29	6.62558	7.16581	3.54e-13	8.48e-13	0.945308	0.989137	11.3837
epithelium-related	metabolism related	ENSOARG00000016793	oxoacid metabolic process 2.08E-19	GGH	protein_coding	gamma-glutamyl hydrolase (conjugase, folylpolygammaglutamyl hydrolase) [Source:HGNC Symbol;Acc:4248]	9:40840193-40871061					ENSBTAG00000007534	GGH	97	8.45e-10	2.25e-09	-1.47193	4.93883	ENSMUSG00000073987	ENSMUST00000098242	66	1.09832	6.09452	6.2e-10	8.27e-10	-2.97091	6.65164	2.85e-19	1.23e-18	0.00177179	0.153279	4.81077
epithelium-related	metabolism related	ENSOARG00000021045	oxoacid metabolic process 2.08E-19	GATM	protein_coding	glycine amidinotransferase (L-arginine:glycine amidinotransferase) [Source:HGNC Symbol;Acc:4175]	7:62077980-62092965					ENSBTAG00000005586	GATM	87	0.77808	0.800242	-0.0562514	6.28756	ENSMUSG00000027199	ENSMUST00000028624	84	3.78352	6.93003	2.46e-27	7.35e-27	-4.4363	6.45235	2.32e-21	1.28e-20	0.00333507	0.197833	5.95632
epithelium-related	metabolism related	ENSOARG00000017256	oxoacid metabolic process 2.08E-19	PDK3	protein_coding	pyruvate dehydrogenase kinase, isozyme 3 [Source:HGNC Symbol;Acc:8811]	X:21570483-21775661					ENSBTAG00000017832	PDK3	93	5.29e-19	4.32e-18	-2.39813	6.80003	ENSMUSG00000035232	ENSMUST00000045748	90	1.78784	7.34311	1.59e-18	2.85e-18	-4.6024	8.48266	2.26e-30	5.14e-29	0.00955723	0.299992	5.50169
epithelium-related	metabolism related	ENSOARG00000010986	oxoacid metabolic process 2.08E-19	SLC35D1	protein_coding	solute carrier family 35 (UDP-GlcA/UDP-GalNAc transporter), member D1 [Source:HGNC Symbol;Acc:20800]	1:42298040-42339845					ENSBTAG00000005445	SLC35D1	94	0.0125913	0.0168001	0.495464	5.29145	ENSMUSG00000028521	ENSMUST00000036195	78	3.04442	6.43865	6.33e-27	1.85e-26	-2.95754	5.66827	1.9e-16	6.05e-16	0.0149672	0.374107	5.45653
epithelium-related	metabolism related	ENSOARG00000011474	oxoacid metabolic process 2.08E-19	FPGS	protein_coding	folylpolyglutamate synthase [Source:HGNC Symbol;Acc:3824]	3:8311375-8323470					ENSBTAG00000008994	FPGS	72	4.34e-08	9.83e-08	2.14228	5.96424	ENSMUSG00000009566	ENSMUST00000028148	79	0.301538	9.00135	0.0420683	0.0452131	2.3366	8.07956	1.37e-06	2.11e-06	0.0571721	0.565183	6.17245
epithelium-related	metabolism related	ENSOARG00000010575	oxoacid metabolic process 2.08E-19	SUOX	protein_coding	sulfite oxidase [Source:HGNC Symbol;Acc:11460]	3:163248015-163250344					ENSBTAG00000006160	SUOX	97	0.0141371	0.0187522	-0.382041	6.79948	ENSMUSG00000049858	ENSMUST00000054764	80	-1.67264	9.66716	1.26e-10	1.71e-10	1.52871	10.4271	1.75e-07	2.85e-07	0.0589672	0.56893	6.10135
epithelium-related	metabolism related	ENSOARG00000011880	oxoacid metabolic process 2.08E-19	UGDH	protein_coding	UDP-glucose 6-dehydrogenase [Source:HGNC Symbol;Acc:12525]	6:58562525-58586948					ENSBTAG00000014521	UGDH	100	1.07e-08	2.56e-08	-1.15998	8.57641	ENSMUSG00000029201	ENSMUST00000031103	96	1.55665	9.78714	2.22e-17	3.79e-17	-2.6582	10.5015	2.68e-20	1.3e-19	0.0633312	0.582628	7.63286
epithelium-related	metabolism related	ENSOARG00000008783	oxoacid metabolic process 2.08E-19	BSG	protein_coding	basigin (Ok blood group) [Source:HGNC Symbol;Acc:1116]	5:40597750-40604316					ENSBTAG00000016648	BSG	94	0.414556	0.451131	-0.152368	10.785	ENSMUSG00000023175	ENSMUST00000067036	53	4.87758	10.6986	7.75e-42	1.32e-40	-5.13484	10.5738	1.56e-26	1.8e-25	0.0686261	0.593692	10.3498
epithelium-related	metabolism related	ENSOARG00000019505	oxoacid metabolic process 2.08E-19	PNKD	protein_coding	paroxysmal nonkinesigenic dyskinesia [Source:HGNC Symbol;Acc:9153]	2:219286982-219354657					ENSBTAG00000003936	PNKD	100	0.106757	0.127441	-0.3051	4.60093	ENSMUSG00000026179	ENSMUST00000087226	89	3.74787	5.08608	1.84e-35	1.25e-34	-4.93525	4.3701	1.85e-21	1.04e-20	0.0838595	0.62445	3.75699
epithelium-related	metabolism related	ENSOARG00000021150	oxoacid metabolic process 2.08E-19	MTHFD1	protein_coding	methylenetetrahydrofolate dehydrogenase (NADP+ dependent) 1, methenyltetrahydrofolate cyclohydrolase, formyltetrahydrofolate synthetase [Source:HGNC Symbol;Acc:7432]	7:73463528-73526958					ENSBTAG00000009641	MTHFD1	91	8.05e-08	1.77e-07	0.688466	8.21606	ENSMUSG00000021048	ENSMUST00000021443	85	3.59141	9.28713	2.12e-36	1.64e-35	-3.07735	8.83638	2.87e-29	5.38e-28	0.103415	0.662745	6.81283
epithelium-related	metabolism related	ENSOARG00000000097	oxoacid metabolic process 2.08E-19	SULT1C2	protein_coding	sulfotransferase family, cytosolic, 1C, member 2 [Source:HGNC Symbol;Acc:11456]	3:61727536-61732882					ENSBTAG00000038369	SULT1C2	84	2.82e-23	5.13e-22	6.22964	2.58309	ENSMUSG00000023122	ENSMUST00000023886	67	8.00344	3.87984	4.42e-31	1.82e-30	-1.40224	-0.95148	0.000513641	0.000678633	0.103274	0.662745	5.37463
epithelium-related	metabolism related	ENSOARG00000019165	oxoacid metabolic process 2.08E-19	MPST	protein_coding	mercaptopyruvate sulfurtransferase [Source:HGNC Symbol;Acc:7223]	3:180255314-180264134					ENSBTAG00000030648	MPST	92	0.0142214	0.0188599	-0.889263	5.56166	ENSMUSG00000071711	ENSMUST00000043865	77	2.09917	6.54537	1.01e-22	2.23e-22	-3.40053	6.69932	1.43e-08	2.49e-08	0.170993	0.739944	5.39431
epithelium-related	metabolism related	ENSOARG00000014653	oxoacid metabolic process 2.08E-19	NFS1	protein_coding	NFS1 cysteine desulfurase [Source:HGNC Symbol;Acc:15910]	13:64449718-64467514					na	na	na	na	na	na	na	ENSMUSG00000027618	ENSMUST00000029147	90	-1.16393	7.51465	5.83e-19	1.06e-18	na	na	na	na	0.177871	0.748319	4.68738
epithelium-related	metabolism related	ENSOARG00000015252	oxoacid metabolic process 2.08E-19	FAH	protein_coding	fumarylacetoacetate hydrolase (fumarylacetoacetase) [Source:HGNC Symbol;Acc:3579]	18:25066854-25166539					ENSBTAG00000012338	FAH	89	5.66e-08	1.27e-07	1.1867	5.63447	ENSMUSG00000030630	ENSMUST00000032865	81	3.10422	7.06096	6.1e-35	3.85e-34	-2.12135	6.02255	1.31e-10	2.63e-10	0.204394	0.769462	5.08149
epithelium-related	metabolism related	ENSOARG00000004375	oxoacid metabolic process 2.08E-19	AHCYL2	protein_coding	adenosylhomocysteinase-like 2 [Source:HGNC Symbol;Acc:22204]	4:93199705-93384524					ENSBTAG00000001754	AHCYL2	100	1.54e-16	8.7e-16	-1.72367	10.6768	ENSMUSG00000029772	ENSMUST00000064872	98	7.79364	8.84674	6.43e-51	6.64e-49	-10.0542	8.61706	3.6e-47	6.67e-44	0.257528	0.801236	9.14523
epithelium-related	metabolism related	ENSOARG00000003750	oxoacid metabolic process 2.08E-19	MTR	protein_coding	5-methyltetrahydrofolate-homocysteine methyltransferase [Source:HGNC Symbol;Acc:7468]	25:9453829-9573430					ENSBTAG00000012251	MTR	97	1.11e-21	1.46e-20	3.05242	5.62699	na	na	89	na	na	na	na	na	na	na	na	0.313835	0.829097	5.06572
epithelium-related	metabolism related	ENSOARG00000006140	oxoacid metabolic process 2.08E-19	SLC26A2	protein_coding	Ovis aries solute carrier family 26 (sulfate transporter), member 2 (SLC26A2), mRNA. [Source:RefSeq mRNA;Acc:NM_001159756]	5:58803769-58818075					ENSBTAG00000014615	SLC26A2	96	2.17e-20	2.24e-19	3.59807	6.34499	ENSMUSG00000034320	ENSMUST00000037603	79	5.64067	7.70654	9.88e-38	9e-37	-2.23024	5.05445	6.47e-11	1.33e-10	0.342317	0.842249	6.58304
epithelium-related	metabolism related	ENSOARG00000012333	oxoacid metabolic process 2.08E-19	IARS2	protein_coding	isoleucyl-tRNA synthetase 2, mitochondrial [Source:HGNC Symbol;Acc:29685]	12:21715224-21761741					ENSBTAG00000012582	IARS2	96	1.72e-11	5.39e-11	-0.995953	8.11344	ENSMUSG00000026618	ENSMUST00000027921	83	3.00714	8.76798	6.98e-39	7.49e-38	-4.20392	9.151	3.08e-31	8.3e-30	0.359218	0.849172	6.18521
epithelium-related	metabolism related	ENSOARG00000018548	oxoacid metabolic process 2.08E-19	SHMT1	protein_coding	Ovis aries serine hydroxymethyltransferase 1 (soluble) (SHMT1), nuclear gene encoding mitochondrial protein, mRNA. [Source:RefSeq mRNA;Acc:NM_001009469]	11:33875018-33889391					ENSBTAG00000017094	SHMT1	96	1.67e-10	4.75e-10	-1.04299	6.64519	ENSMUSG00000020534	ENSMUST00000018744	86	3.86377	6.85986	8.65e-35	5.36e-34	-5.663	6.87999	5.12e-32	1.63e-30	0.400556	0.859747	5.81446
epithelium-related	metabolism related	ENSOARG00000019145	oxoacid metabolic process 2.08E-19	TST	protein_coding	thiosulfate sulfurtransferase (rhodanese) [Source:HGNC Symbol;Acc:12388]	3:180247850-180254397					ENSBTAG00000030650	TST	97	0.0765465	0.0931539	0.605191	8.85712	ENSMUSG00000044986	ENSMUST00000058659	90	5.96656	8.83733	1.96e-45	6.12e-44	-5.87505	7.96948	1.3e-16	4.22e-16	0.503626	0.896588	9.34403
epithelium-related	metabolism related	ENSOARG00000008652	oxoacid metabolic process 2.08E-19	ETHE1	protein_coding	ethylmalonic encephalopathy 1 [Source:HGNC Symbol;Acc:23287]	14:50750057-50767924					ENSBTAG00000004379	ETHE1	93	0.525599	0.561138	-0.164042	9.21037	ENSMUSG00000064254	ENSMUST00000077191	86	4.03096	9.71802	2.72e-44	7.05e-43	-4.32308	9.63009	3.33e-16	1.04e-15	0.512562	0.899499	9.61138
epithelium-related	metabolism related	ENSOARG00000016273	oxoacid metabolic process 2.08E-19	HIBCH	protein_coding	3-hydroxyisobutyryl-CoA hydrolase [Source:HGNC Symbol;Acc:4908]	2:117846814-117955499					ENSBTAG00000007787	HIBCH	87	1.53e-08	3.61e-08	-1.08516	5.78403	ENSMUSG00000041426	ENSMUST00000044478	81	0.57351	7.34852	8.87e-08	1.11e-07	-1.79446	7.98364	2.49e-12	5.61e-12	0.58918	0.917911	5.15009
epithelium-related	metabolism related	ENSOARG00000000985	oxoacid metabolic process 2.08E-19	PAPSS2	protein_coding		AMGL01120380.1:1552-4178					na	na	na	na	na	na	na	na	na	na	na	na	na	na	na	na	na	na	0.62102	0.923213	8.44186
epithelium-related	metabolism related	ENSOARG00000014018	oxoacid metabolic process 2.08E-19	PAPSS2	protein_coding	3'-phosphoadenosine 5'-phosphosulfate synthase 2 [Source:HGNC Symbol;Acc:8604]	22:9096079-9165623					ENSBTAG00000003196	PAPSS2	79	0.128393	0.151657	-0.176128	8.64002	ENSMUSG00000024899	ENSMUST00000025833	83	7.9992	7.46738	5.16e-49	3.32e-47	-9.43004	6.42524	1.43e-41	4.74e-39	0.666945	0.934803	7.68863
epithelium-related	metabolism related	ENSOARG00000015619	oxoacid metabolic process 2.08E-19	SDHA	protein_coding	Succinate dehydrogenase complex subunit A flavoprotein [Source:UniProtKB/TrEMBL;Acc:A3QP72]	16:70491222-70512526					ENSBTAG00000046019	SDHA	94	0.248275	0.280342	0.23189	8.51647	ENSMUSG00000021577	ENSMUST00000022062	90	4.2094	9.14355	6.73e-52	8.86e-50	-4.21092	8.79113	3.3e-19	1.41e-18	0.768303	0.955613	7.64273
epithelium-related	metabolism related	ENSOARG00000006341	oxoacid metabolic process 2.08E-19	IDH3B	protein_coding	isocitrate dehydrogenase 3 (NAD+) beta [Source:HGNC Symbol;Acc:5385]	13:51851446-51856015					ENSBTAG00000018813	IDH3B	100	6.13e-08	1.37e-07	-0.714543	7.82466	ENSMUSG00000027406	ENSMUST00000028892	93	1.66602	9.16272	7.77e-31	3.13e-30	-2.45353	9.64887	2.93e-21	1.6e-20	0.792826	0.960322	7.29033
epithelium-related	metabolism related	ENSOARG00000002259	oxoacid metabolic process 2.08E-19	COASY	protein_coding	CoA synthase [Source:HGNC Symbol;Acc:29932]	11:42127806-42131148					ENSBTAG00000046746	COASY	93	0.520415	0.555841	-0.137129	5.2942	ENSMUSG00000001755	ENSMUST00000001806	81	-0.492656	7.69005	1.41e-10	1.91e-10	0.542335	7.9734	0.0642283	0.0732605	0.824269	0.967098	4.69481
muscle-related	muscle-related	ENSOARG00000000310	regulation of nucleic acid-templated transcription 1.49E-5	ZNF331	protein_coding	zinc finger protein 331 [Source:HGNC Symbol;Acc:15489]	14:58166969-58177613		yes			ENSBTAG00000016513	ZNF331	83	0.0034511	0.0048674	0.550097	2.55978	na	na	na	na	na	na	na	na	na	na	na	0.00072235	0.0929407	2.38134
muscle-related	muscle-related	ENSOARG00000007180	regulation of nucleic acid-templated transcription 1.49E-5	SRCAP	protein_coding	Snf2-related CREBBP activator protein [Source:HGNC Symbol;Acc:16974]	24:26847530-26876185		yes			na	na	na	na	na	na	na	ENSMUSG00000053877	ENSMUST00000098025	89	5.53103	6.35936	1.75e-46	6.87e-45	na	na	na	na	0.00168408	0.149003	3.2511
muscle-related	muscle-related	ENSOARG00000001426	regulation of nucleic acid-templated transcription 1.49E-5	YLPM1	protein_coding	YLP motif containing 1 [Source:HGNC Symbol;Acc:17798]	7:82931664-82993759					ENSBTAG00000008287	YLPM1	79	5.17e-06	9.67e-06	-0.630864	5.28862	ENSMUSG00000021244	ENSMUST00000101202	85	1.48515	6.63423	3.04e-20	5.88e-20	-2.38465	6.78131	8.93e-22	5.23e-21	0.00272248	0.18594	2.66029
muscle-related	muscle-related	ENSOARG00000018000	regulation of nucleic acid-templated transcription 1.49E-5	ZKSCAN8	protein_coding	zinc finger with KRAB and SCAN domains 8 [Source:HGNC Symbol;Acc:12983]	20:29509588-29517922		yes			na	na	na	na	na	na	na	ENSMUSG00000063894	ENSMUST00000045228	87	2.7774	5.21885	2.08e-32	9.88e-32	na	na	na	na	0.00683866	0.261009	3.65139
muscle-related	muscle-related	ENSOARG00000006489	regulation of nucleic acid-templated transcription 1.49E-5	RFX2	protein_coding	regulatory factor X, 2 (influences HLA class II expression) [Source:HGNC Symbol;Acc:9983]	5:15962097-16002215		yes	muscle-related	muscle-related	ENSBTAG00000017661	RFX2	94	0.000223479	0.000356068	1.23749	2.5853	ENSMUSG00000024206	ENSMUST00000002444	86	2.19627	4.34979	5.98e-14	9.07e-14	-1.06041	2.74744	0.00128908	0.00166103	0.00774619	0.276581	2.56645
muscle-related	muscle-related	ENSOARG00000011728	regulation of nucleic acid-templated transcription 1.49E-5	BCL9L	protein_coding	B-cell CLL/lymphoma 9-like [Source:HGNC Symbol;Acc:23688]	15:28981914-28992197		yes			ENSBTAG00000005138	BCL9L	93	0.711556	0.738591	0.165004	4.18625	na	na	88	na	na	na	na	na	na	na	na	0.00880931	0.291869	2.55793
muscle-related	muscle-related	ENSOARG00000000357	regulation of nucleic acid-templated transcription 1.49E-5	NCOR2	protein_coding	nuclear receptor corepressor 2 [Source:HGNC Symbol;Acc:7673]	17:50846719-51047632		yes			ENSBTAG00000024603	NCOR2	71	0.000493799	0.00076079	1.00401	5.06919	ENSMUSG00000029478	ENSMUST00000086083	73	-2.46777	8.77749	4e-29	1.38e-28	4.12086	8.7651	2.06e-13	5.02e-13	0.00871929	0.291869	2.8187
muscle-related	muscle-related	ENSOARG00000004947	regulation of nucleic acid-templated transcription 1.49E-5	ZBED6	protein_coding	zinc finger, BED-type containing 6 [Source:HGNC Symbol;Acc:33273]	12:910189-913131					ENSBTAG00000045702	ZBED6	98	3.88e-20	3.86e-19	5.05987	4.60942	na	na	82	na	na	na	na	na	na	na	na	0.0101765	0.305998	5.24162
muscle-related	muscle-related	ENSOARG00000004543	regulation of nucleic acid-templated transcription 1.49E-5	WTIP	protein_coding	Wilms tumor 1 interacting protein [Source:HGNC Symbol;Acc:20964]	14:44174967-44192852					ENSBTAG00000007841	WTIP	99	6.89e-13	2.49e-12	2.91425	1.91872	ENSMUSG00000036459	ENSMUST00000038537	96	-4.66233	7.29614	4.71e-30	1.77e-29	9.1789	6.13037	2.57e-26	2.86e-25	0.0109418	0.314947	4.31924
muscle-related	muscle-related	ENSOARG00000010293	regulation of nucleic acid-templated transcription 1.49E-5	SMAD9	protein_coding	SMAD family member 9 [Source:HGNC Symbol;Acc:6774]	10:25005441-25029769		yes			ENSBTAG00000007589	SMAD9	78	2.34e-17	1.47e-16	4.40939	1.87068	ENSMUSG00000027796	ENSMUST00000029371	84	4.55789	3.88804	1.48e-26	4.21e-26	-0.223036	0.0514345	0.570553	0.590093	0.016156	0.384988	2.52484
muscle-related	muscle-related	ENSOARG00000007713	regulation of nucleic acid-templated transcription 1.49E-5	NAB2	protein_coding	NGFI-A binding protein 2 (EGR1 binding protein 2) [Source:HGNC Symbol;Acc:7627]	3:162234655-162238607		yes			ENSBTAG00000006324	NAB2	94	0.0789002	0.0958497	0.254324	4.48417	ENSMUSG00000025402	ENSMUST00000099157	89	0.768022	6.47467	2.78e-11	3.86e-11	-0.461426	6.19186	0.0064463	0.0079653	0.0231005	0.433998	4.38078
muscle-related	muscle-related	ENSOARG00000002484	regulation of nucleic acid-templated transcription 1.49E-5	CREBBP	protein_coding	CREB binding protein [Source:HGNC Symbol;Acc:2348]	24:3078245-3172843		yes			ENSBTAG00000026403	CREBBP	97	4.1e-10	1.12e-09	0.848574	6.17624	na	na	93	na	na	na	na	na	na	na	na	0.0231046	0.433998	3.89385
muscle-related	muscle-related	ENSOARG00000015496	regulation of nucleic acid-templated transcription 1.49E-5	MYOCD	protein_coding		11:30723521-30776139					ENSBTAG00000035706	MYOCD	96	2.01e-22	3.1e-21	6.09406	2.04109	ENSMUSG00000020542	ENSMUST00000101042	78	2.77712	5.51313	4.64e-15	7.29e-15	4.0372	1.38844	3.93e-17	1.34e-16	0.0245971	0.44655	3.28413
muscle-related	muscle-related	ENSOARG00000015595	regulation of nucleic acid-templated transcription 1.49E-5	BPTF	protein_coding	bromodomain PHD finger transcription factor [Source:HGNC Symbol;Acc:3581]	11:48383457-48474179		yes			ENSBTAG00000014598	BPTF	97	1.2e-17	7.93e-17	1.57732	5.96562	ENSMUSG00000040481	ENSMUST00000057892	77	2.25635	7.93193	9.49e-31	3.78e-30	-0.574107	6.96692	0.000170948	0.00023201	0.0259221	0.451521	3.56839
muscle-related	muscle-related	ENSOARG00000015126	regulation of nucleic acid-templated transcription 1.49E-5	JADE1	protein_coding	jade family PHD finger 1 [Source:HGNC Symbol;Acc:30027]	17:28730671-28766009					ENSBTAG00000017493	JADE1	98	1.4e-17	9.16e-17	2.30989	3.39619	ENSMUSG00000025764	ENSMUST00000026865	90	-0.597413	6.78653	9.4e-06	1.12e-05	3.77732	5.48613	2.1e-20	1.04e-19	0.026038	0.452527	3.21318
muscle-related	muscle-related	ENSOARG00000005023	regulation of nucleic acid-templated transcription 1.49E-5	PHF12	protein_coding	PHD finger protein 12 [Source:HGNC Symbol;Acc:20816]	11:19899684-19940512					ENSBTAG00000015976	PHF12	100	0.000211696	0.000338159	-0.399228	4.79512	ENSMUSG00000037791	ENSMUST00000049167	96	2.15506	5.9319	1.97e-28	6.44e-28	-3.01569	5.69624	6.2e-29	1.08e-27	0.0269639	0.460902	2.19688
muscle-related	muscle-related	ENSOARG00000019647	regulation of nucleic acid-templated transcription 1.49E-5	ZNF142	protein_coding	zinc finger protein 142 [Source:HGNC Symbol;Acc:12927]	2:219589375-219607794		yes			ENSBTAG00000026772	ZNF142	95	5.6e-05	9.46e-05	1.34551	4.30501	ENSMUSG00000026135	ENSMUST00000066986	76	2.16878	6.14093	6.02e-30	2.24e-29	-0.876779	4.94179	0.0390815	0.0454041	0.0300859	0.479737	2.68502
muscle-related	muscle-related	ENSOARG00000018503	regulation of nucleic acid-templated transcription 1.49E-5	SIN3B	protein_coding	SIN3 transcription regulator family member B [Source:HGNC Symbol;Acc:19354]	5:5920308-5961026		yes			ENSBTAG00000009330	SIN3B	96	1.47e-05	2.62e-05	0.797563	4.55597	na	na	88	na	na	na	na	na	na	na	na	0.0304401	0.479737	3.59639
muscle-related	muscle-related	ENSOARG00000008860	regulation of nucleic acid-templated transcription 1.49E-5	NFIA	protein_coding	nuclear factor I/A [Source:HGNC Symbol;Acc:7784]	1:35994682-36385631		yes	muscle-related	muscle-related	ENSBTAG00000000074	NFIA	91	2.92e-21	3.57e-20	2.99769	4.03011	na	na	99	na	na	na	na	na	na	na	na	0.0313647	0.485981	4.52577
muscle-related	muscle-related	ENSOARG00000001505	regulation of nucleic acid-templated transcription 1.49E-5	HIVEP2	protein_coding	human immunodeficiency virus type I enhancer binding protein 2 [Source:HGNC Symbol;Acc:4921]	8:67132812-67172996		yes			ENSBTAG00000001146	HIVEP2	98	0.0563711	0.0697251	0.214238	4.85926	ENSMUSG00000015501	ENSMUST00000015645	85	0.769806	6.84616	1.6e-10	2.17e-10	-0.504638	6.6548	5.52e-05	7.69e-05	0.0313363	0.485981	2.26999
muscle-related	muscle-related	ENSOARG00000017567	regulation of nucleic acid-templated transcription 1.49E-5	MKL1	protein_coding	megakaryoblastic leukemia (translocation) 1 [Source:HGNC Symbol;Acc:14334]	3:215728008-215745269		yes-muscle cell differentiation 6.58E-4			ENSBTAG00000002630	MKL1	70	0.136213	0.160195	0.628367	3.33864	na	na	63	na	na	na	na	na	na	na	na	0.0317609	0.487433	2.54031
muscle-related	muscle-related	ENSOARG00000005042	regulation of nucleic acid-templated transcription 1.49E-5	PRKD1	protein_coding	protein kinase D1 [Source:HGNC Symbol;Acc:9407]	18:39035982-39382139					ENSBTAG00000012789	PRKD1	97	0.000937556	0.00140385	0.857011	3.70693	ENSMUSG00000002688	ENSMUST00000002765	94	2.63772	5.12896	1.05e-18	1.9e-18	-2.05896	3.88907	4.4e-10	8.51e-10	0.0315881	0.487433	3.07727
muscle-related	muscle-related	ENSOARG00000006334	regulation of nucleic acid-templated transcription 1.49E-5	DYRK1B	protein_coding	dual-specificity tyrosine-(Y)-phosphorylation regulated kinase 1B [Source:HGNC Symbol;Acc:3092]	14:48519551-48527780		yes			ENSBTAG00000012509	DYRK1B	85	0.411171	0.44772	-0.224006	3.56473	ENSMUSG00000002409	ENSMUST00000085901	84	1.22985	5.15827	2.51e-13	3.73e-13	-1.68981	4.76207	1.93e-05	2.77e-05	0.0342404	0.49732	2.90907
muscle-related	muscle-related	ENSOARG00000005809	regulation of nucleic acid-templated transcription 1.49E-5	ZXDC	protein_coding	ZXD family zinc finger C [Source:HGNC Symbol;Acc:28160]	19:59650183-59675168		yes			ENSBTAG00000009874	ZXDC	81	2.8e-08	6.44e-08	1.43433	4.39607	ENSMUSG00000034430	ENSMUST00000045740	60	0.938495	6.79936	3.94e-16	6.44e-16	0.811211	5.8666	0.00763438	0.00938331	0.035262	0.499266	4.09603
muscle-related	muscle-related	ENSOARG00000001555	regulation of nucleic acid-templated transcription 1.49E-5	NFATC2IP	protein_coding	nuclear factor of activated T-cells, cytoplasmic, calcineurin-dependent 2 interacting protein [Source:HGNC Symbol;Acc:25906]	24:25890362-25899904					ENSBTAG00000014650	NFATC2IP	94	9.39e-08	2.05e-07	0.809435	2.87129	ENSMUSG00000030722	ENSMUST00000075671	75	2.87991	4.17325	1.54e-29	5.52e-29	-2.40597	2.68865	1.43e-19	6.4e-19	0.0378536	0.508152	3.81307
muscle-related	muscle-related	ENSOARG00000003179	regulation of nucleic acid-templated transcription 1.49E-5	TNRC18	protein_coding	trinucleotide repeat containing 18 [Source:HGNC Symbol;Acc:11962]	24:38782840-38838923					ENSBTAG00000037400	TNRC18	69	0.000379326	0.000591445	1.49097	5.29908	na	na	38	na	na	na	na	na	na	na	na	0.0382482	0.509932	3.20075
muscle-related	muscle-related	ENSOARG00000007863	regulation of nucleic acid-templated transcription 1.49E-5	STAG1	protein_coding	stromal antigen 1 [Source:HGNC Symbol;Acc:11354]	1:250636550-250968705					ENSBTAG00000035437	STAG1	100	6.9e-16	3.58e-15	1.93084	5.10213	ENSMUSG00000037286	ENSMUST00000041418	99	0.316827	8.00455	3.68e-06	4.45e-06	2.12494	7.06019	1.8e-12	4.1e-12	0.0434587	0.528114	4.14637
muscle-related	muscle-related	ENSOARG00000013607	regulation of nucleic acid-templated transcription 1.49E-5	MICAL3	protein_coding	microtubule associated monooxygenase, calponin and LIM domain containing 3 [Source:HGNC Symbol;Acc:24694]	3:213154465-213244646					ENSBTAG00000048271	MICAL3	79	2.63e-19	2.25e-18	4.13812	4.14887	ENSMUSG00000051586	ENSMUST00000077159	39	6.19668	5.40967	5.77e-36	4.17e-35	-2.38256	1.83129	1.57e-08	2.74e-08	0.0437152	0.528614	3.41162
muscle-related	muscle-related	ENSOARG00000015245	regulation of nucleic acid-templated transcription 1.49E-5	SMURF2	protein_coding	SMAD specific E3 ubiquitin protein ligase 2 [Source:HGNC Symbol;Acc:16809]	11:48151210-48194827					ENSBTAG00000019853	SMURF2	100	4.18e-11	1.26e-10	1.29112	4.9177	na	na	99	na	na	na	na	na	na	na	na	0.0467807	0.541777	4.55431
muscle-related	muscle-related	ENSOARG00000020487	regulation of nucleic acid-templated transcription 1.49E-5	BCL6	protein_coding	B-cell CLL/lymphoma 6 [Source:HGNC Symbol;Acc:1001]	1:197827521-197840094		yes	muscle-related	muscle-related	ENSBTAG00000001511	BCL6	95	1.15e-14	5.07e-14	2.07453	4.63644	ENSMUSG00000022508	ENSMUST00000023151	89	-2.4711	8.77598	3.68e-29	1.27e-28	5.43866	8.1443	2.55e-23	1.8e-22	0.0514074	0.55094	4.61544
muscle-related	muscle-related	ENSOARG00000008871	regulation of nucleic acid-templated transcription 1.49E-5	PTPN14	protein_coding	protein tyrosine phosphatase, non-receptor type 14 [Source:HGNC Symbol;Acc:9647]	12:67166953-67352804					ENSBTAG00000021553	PTPN14	97	1.31e-21	1.7e-20	1.70876	5.03957	ENSMUSG00000026604	ENSMUST00000097442	89	3.87206	6.32398	1.26e-37	1.13e-36	-2.50962	4.70932	5.11e-24	4.02e-23	0.0524062	0.555149	3.91115
muscle-related	muscle-related	ENSOARG00000007318	regulation of nucleic acid-templated transcription 1.49E-5	ID3	protein_coding	DNA-binding protein inhibitor ID-3 [Source:RefSeq peptide;Acc:NP_001171149]	2:242185986-242190773		yes			ENSBTAG00000030425	ID3	79	1.14e-08	2.73e-08	1.40829	4.04311	ENSMUSG00000007872	ENSMUST00000008016	74	-0.654192	7.11081	0.000181294	0.000209827	2.66116	6.42211	6.13e-16	1.85e-15	0.0569592	0.565183	2.90726
muscle-related	muscle-related	ENSOARG00000004497	regulation of nucleic acid-templated transcription 1.49E-5	ZNF445	protein_coding	zinc finger protein 445 [Source:HGNC Symbol;Acc:21018]	19:16224437-16233042		yes			ENSBTAG00000046301	ZNF445	96	2.17e-14	9.25e-14	1.90441	3.88107	ENSMUSG00000047036	ENSMUST00000056467	56	4.31279	5.01535	1.65e-37	1.46e-36	-2.84622	2.89889	4.17e-14	1.08e-13	0.0585341	0.56866	3.3001
muscle-related	muscle-related	ENSOARG00000013211	regulation of nucleic acid-templated transcription 1.49E-5	KANK1	protein_coding	KN motif and ankyrin repeat domains 1 [Source:HGNC Symbol;Acc:19309]	2:68421853-68554765					ENSBTAG00000010976	KANK1	97	1.92e-19	1.68e-18	2.16248	6.66359	ENSMUSG00000032702	ENSMUST00000049400	83	2.25461	8.90397	1.39e-26	3.94e-26	0.143837	7.75646	0.343664	0.365086	0.0598843	0.570697	5.53207
muscle-related	muscle-related	ENSOARG00000017537	regulation of nucleic acid-templated transcription 1.49E-5	PKD1	protein_coding	polycystic kidney disease 1 (autosomal dominant) [Source:HGNC Symbol;Acc:9008]	24:1605602-1628894					ENSBTAG00000020619	PKD1	85	1.09e-08	2.61e-08	4.02117	5.17354	ENSMUSG00000032855	ENSMUST00000035565	68	1.20737	8.57476	1.92e-10	2.6e-10	3.60425	6.43436	3.92e-05	5.51e-05	0.0625675	0.580605	3.54313
muscle-related	muscle-related	ENSOARG00000004275	regulation of nucleic acid-templated transcription 1.49E-5	ARID1A	protein_coding	AT rich interactive domain 1A (SWI-like) [Source:HGNC Symbol;Acc:11110]	2:239278909-239322378		yes-muscle cell differentiation 6.58E-4			ENSBTAG00000001024	ARID1A	99	0.0123765	0.0165205	0.321288	5.90223	na	na	96	na	na	na	na	na	na	na	na	0.0644855	0.584894	3.72755
muscle-related	muscle-related	ENSOARG00000015975	regulation of nucleic acid-templated transcription 1.49E-5	BRD9	protein_coding	bromodomain containing 9 [Source:HGNC Symbol;Acc:25818]	16:70855630-70872927		yes			ENSBTAG00000006971	BRD9	81	0.0352565	0.0446912	0.39073	5.31365	ENSMUSG00000057649	ENSMUST00000099384	73	2.38059	6.69776	3.35e-36	2.49e-35	-2.24125	6.1438	6.13e-11	1.26e-10	0.0681375	0.593226	4.87699
muscle-related	muscle-related	ENSOARG00000016238	regulation of nucleic acid-templated transcription 1.49E-5	MED12	protein_coding	mediator complex subunit 12 [Source:HGNC Symbol;Acc:11957]	X:60419027-60440964		yes			ENSBTAG00000021351	MED12	96	0.000289747	0.000456747	0.453519	5.4816	ENSMUSG00000079487	ENSMUST00000087948	95	0.375137	7.75883	2.51e-08	3.2e-08	0.247976	7.62849	0.0863226	0.0973597	0.0693829	0.595279	3.21318
muscle-related	muscle-related	ENSOARG00000006249	regulation of nucleic acid-templated transcription 1.49E-5	TBX3	protein_coding	T-box 3 [Source:HGNC Symbol;Acc:11602]	17:59735540-59750223		yes-muscle cell differentiation 6.58E-4			ENSBTAG00000021706	TBX3	81	4.79e-16	2.54e-15	4.47302	2.75424	ENSMUSG00000018604	ENSMUST00000018748	85	-1.89918	7.57978	7.07e-13	1.03e-12	7.86271	5.29845	3.94e-20	1.87e-19	0.0721648	0.605469	2.31611
muscle-related	muscle-related	ENSOARG00000004360	regulation of nucleic acid-templated transcription 1.49E-5	SNAPC4	protein_coding	small nuclear RNA activating complex, polypeptide 4, 190kDa [Source:HGNC Symbol;Acc:11137]	3:2979687-3001287		yes	muscle-related	muscle-related	ENSBTAG00000000054	SNAPC4	64	7.73e-07	1.55e-06	1.80085	4.12165	ENSMUSG00000036281	ENSMUST00000035427	45	-1.17055	7.57186	3.1e-17	5.27e-17	3.69502	6.78708	2.64e-10	5.18e-10	0.0755913	0.61023	3.19745
muscle-related	muscle-related	ENSOARG00000016394	regulation of nucleic acid-templated transcription 1.49E-5	KDM3B	protein_coding	lysine (K)-specific demethylase 3B [Source:HGNC Symbol;Acc:1337]	5:47153096-47208649		yes			ENSBTAG00000010063	KDM3B	99	6.35e-16	3.31e-15	1.18335	6.11243	na	na	93	na	na	na	na	na	na	na	na	0.0767179	0.610368	3.40405
muscle-related	muscle-related	ENSOARG00000006678	regulation of nucleic acid-templated transcription 1.49E-5	JMJD6	protein_coding	jumonji domain containing 6 [Source:HGNC Symbol;Acc:19355]	11:54055954-54062570					ENSBTAG00000019153	JMJD6	92	0.0938867	0.112976	0.163026	4.884	ENSMUSG00000056962	ENSMUST00000047616	90	-0.609381	7.44238	9.49e-10	1.26e-09	1.03162	7.53689	6.13e-14	1.56e-13	0.0770482	0.610368	4.94513
muscle-related	muscle-related	ENSOARG00000004208	regulation of nucleic acid-templated transcription 1.49E-5	C8orf4	protein_coding	chromosome 8 open reading frame 4 [Source:HGNC Symbol;Acc:1357]	26:33744920-33745291					ENSBTAG00000033304	C8orf4	84	0.624554	0.657265	-0.087505	3.59112	na	na	79	na	na	na	na	na	na	na	na	0.0801013	0.616021	5.48484
muscle-related	muscle-related	ENSOARG00000021177	regulation of nucleic acid-templated transcription 1.49E-5	ZFP36L1	protein_coding	ZFP36 ring finger protein-like 1 [Source:HGNC Symbol;Acc:1107]	7:77522194-77525646					ENSBTAG00000025434	ZFP36L1	93	2.94e-29	2.2e-27	-3.78928	5.78044	ENSMUSG00000021127	ENSMUST00000021552	94	-2.95253	7.7376	6.3e-36	4.53e-35	-0.886601	10.2457	2.7e-08	4.63e-08	0.0810432	0.618173	4.83045
muscle-related	muscle-related	ENSOARG00000012715	regulation of nucleic acid-templated transcription 1.49E-5	PTGIS	protein_coding	prostaglandin I2 (prostacyclin) synthase [Source:HGNC Symbol;Acc:9603]	13:77175674-77209875					ENSBTAG00000017537	PTGIS	96	4.39e-23	7.66e-22	4.73245	4.14611	ENSMUSG00000017969	ENSMUST00000088041	83	0.978961	7.89445	1.06e-05	1.27e-05	4.87337	5.20999	9.88e-24	7.46e-23	0.0812712	0.618173	5.73129
muscle-related	muscle-related	ENSOARG00000009036	regulation of nucleic acid-templated transcription 1.49E-5	ZNF227	protein_coding	zinc finger protein 227 [Source:HGNC Symbol;Acc:13020]	14:51203116-51231665		yes			ENSBTAG00000040209	ZNF112	50	0.239915	0.271567	0.233372	2.87749	na	na	40	na	na	na	na	na	na	na	na	0.0812432	0.618173	2.15575
muscle-related	muscle-related	ENSOARG00000015740	regulation of nucleic acid-templated transcription 1.49E-5	ZNF644	protein_coding	zinc finger protein 644 [Source:HGNC Symbol;Acc:29222]	1:67511781-67604514		yes			ENSBTAG00000011200	ZNF644	96	2.77e-13	1.05e-12	1.64293	6.23441	ENSMUSG00000049606	ENSMUST00000045466	79	3.48211	7.71426	2.9e-41	4.5e-40	-1.9636	6.5051	1.23e-11	2.64e-11	0.0839159	0.62445	4.6791
muscle-related	muscle-related	ENSOARG00000010415	regulation of nucleic acid-templated transcription 1.49E-5	WWC3	protein_coding	WWC family member 3 [Source:HGNC Symbol;Acc:29237]	X:7230101-7298180					ENSBTAG00000013824	WWC3	93	2.07e-19	1.8e-18	2.03404	3.76405	na	na	na	na	na	na	na	na	na	na	na	0.0843455	0.62445	2.42627
muscle-related	muscle-related	ENSOARG00000001529	regulation of nucleic acid-templated transcription 1.49E-5	TRIM8	protein_coding	tripartite motif containing 8 [Source:HGNC Symbol;Acc:15579]	22:22407872-22423339					ENSBTAG00000021071	TRIM8	96	0.00645578	0.00886726	0.936872	4.67342	ENSMUSG00000025034	ENSMUST00000026008	94	-1.50852	7.92972	2.44e-27	7.29e-27	2.97219	7.74061	1.31e-07	2.15e-07	0.0894594	0.631966	4.76765
muscle-related	muscle-related	ENSOARG00000006450	regulation of nucleic acid-templated transcription 1.49E-5	TFDP2	protein_coding	transcription factor Dp-2 (E2F dimerization partner 2) [Source:HGNC Symbol;Acc:11751]	1:244826378-245046712		yes			ENSBTAG00000006222	TFDP2	85	0.887546	0.900631	-0.0215537	4.1561	ENSMUSG00000032411	ENSMUST00000034982	82	2.47454	5.29359	2.65e-26	7.4e-26	-2.98561	4.63941	8.53e-20	3.92e-19	0.091545	0.636402	3.85386
muscle-related	muscle-related	ENSOARG00000017855	regulation of nucleic acid-templated transcription 1.49E-5	CHD3	protein_coding	chromodomain helicase DNA binding protein 3 [Source:HGNC Symbol;Acc:1918]	11:27132435-27152030		yes			ENSBTAG00000014377	CHD3	99	1.15e-13	4.54e-13	1.53218	6.26265	ENSMUSG00000018474	ENSMUST00000092971	95	5.43378	6.86053	2.18e-38	2.21e-37	-4.57736	5.23224	1.17e-28	1.95e-27	0.0930096	0.64113	4.46682
muscle-related	muscle-related	ENSOARG00000011342	regulation of nucleic acid-templated transcription 1.49E-5	ARRB1	protein_coding	arrestin, beta 1 [Source:HGNC Symbol;Acc:711]	15:52667884-52740268					ENSBTAG00000020485	ARRB1	100	0.00110925	0.00164846	0.698305	4.91514	ENSMUSG00000018909	ENSMUST00000032995	98	-1.81832	8.21532	1.02e-25	2.72e-25	3.00935	8.22405	3.82e-13	9.13e-13	0.0961497	0.646867	4.39964
muscle-related	muscle-related	ENSOARG00000007557	regulation of nucleic acid-templated transcription 1.49E-5	UBTF	protein_coding	upstream binding transcription factor, RNA polymerase I [Source:HGNC Symbol;Acc:12511]	11:43444385-43455249		yes			ENSBTAG00000005067	UBTF	100	4.02e-13	1.49e-12	0.992755	6.45714	ENSMUSG00000020923	ENSMUST00000079589	96	0.0617456	9.14059	0.217817	0.227452	1.20199	8.90954	2.44e-12	5.51e-12	0.103882	0.662745	5.84888
muscle-related	muscle-related	ENSOARG00000013354	regulation of nucleic acid-templated transcription 1.49E-5	EPC1	protein_coding	enhancer of polycomb homolog 1 (Drosophila) [Source:HGNC Symbol;Acc:19876]	13:32235565-32300944					ENSBTAG00000001552	EPC1	98	4.15e-10	1.13e-09	1.05261	4.53493	ENSMUSG00000024240	ENSMUST00000050542	90	1.16083	6.6895	4.69e-17	7.92e-17	0.0724359	5.92748	0.647711	0.665588	0.107794	0.666698	3.97729
muscle-related	muscle-related	ENSOARG00000003713	regulation of nucleic acid-templated transcription 1.49E-5	ACTN2	protein_coding	actinin, alpha 2 [Source:HGNC Symbol;Acc:164]	25:9356575-9438266		yes			ENSBTAG00000009696	ACTN2	95	3.32e-28	1.96e-26	7.796	2.95645	ENSMUSG00000052374	ENSMUST00000064204	99	5.07573	6.17459	2.73e-28	8.79e-28	3.32433	0.913469	3.27e-13	7.86e-13	0.11163	0.672459	4.39575
muscle-related	muscle-related	ENSOARG00000008477	regulation of nucleic acid-templated transcription 1.49E-5	SPEN	protein_coding	spen family transcriptional repressor [Source:HGNC Symbol;Acc:17575]	12:49704041-49770241		yes			ENSBTAG00000018729	SPEN	97	1.61e-15	7.94e-15	1.0948	6.91447	ENSMUSG00000040761	ENSMUST00000078886	79	3.49008	8.18895	1.11e-44	3.04e-43	-2.56621	7.37531	1.64e-23	1.19e-22	0.112043	0.672627	3.60097
muscle-related	muscle-related	ENSOARG00000012596	regulation of nucleic acid-templated transcription 1.49E-5	ZNF34	protein_coding	zinc finger protein 34 [Source:HGNC Symbol;Acc:13098]	9:13264571-13268981		yes			ENSBTAG00000012353	ZNF34	96	0.000443261	0.000686407	-0.530222	4.59722	na	na	na	na	na	na	na	na	na	na	na	0.117505	0.681231	3.96741
muscle-related	muscle-related	ENSOARG00000012001	regulation of nucleic acid-templated transcription 1.49E-5	MLXIP	protein_coding	MLX interacting protein [Source:HGNC Symbol;Acc:17055]	17:52815653-52870280		yes			ENSBTAG00000004189	MLXIP	93	4.52e-08	1.02e-07	1.48385	4.28273	na	na	80	na	na	na	na	na	na	na	na	0.118439	0.682839	3.92383
muscle-related	muscle-related	ENSOARG00000017605	regulation of nucleic acid-templated transcription 1.49E-5	ATAD2B	protein_coding	ATPase family, AAA domain containing 2B [Source:HGNC Symbol;Acc:29230]	3:31393136-31516899					ENSBTAG00000017255	ATAD2B	99	1.77e-17	1.14e-16	2.55859	4.85516	ENSMUSG00000052812	ENSMUST00000045664	90	3.79947	6.51667	3.16e-43	6.88e-42	-1.30574	4.44018	1.41e-05	2.03e-05	0.122703	0.689025	3.96356
muscle-related	muscle-related	ENSOARG00000018829	regulation of nucleic acid-templated transcription 1.49E-5	BBX	protein_coding	bobby sox homolog (Drosophila) [Source:HGNC Symbol;Acc:14422]	1:170634029-170912618		yes			ENSBTAG00000006893	BBX	99	1.88e-16	1.05e-15	2.29258	4.59424	ENSMUSG00000022641	ENSMUST00000089399	85	3.51284	6.25794	5.39e-37	4.48e-36	-1.30116	4.3194	7.61e-06	1.12e-05	0.124051	0.689451	4.18651
muscle-related	muscle-related	ENSOARG00000006762	regulation of nucleic acid-templated transcription 1.49E-5	ZNF318	protein_coding	zinc finger protein 318 [Source:HGNC Symbol;Acc:13578]	20:17007158-17032961					ENSBTAG00000010217	ZNF318	97	8.47e-10	2.25e-09	1.20008	5.03291	na	na	70	na	na	na	na	na	na	na	na	0.133954	0.701304	3.03894
muscle-related	muscle-related	ENSOARG00000016959	regulation of nucleic acid-templated transcription 1.49E-5	IGHMBP2	protein_coding	immunoglobulin mu binding protein 2 [Source:HGNC Symbol;Acc:5542]	21:45549513-45572457					ENSBTAG00000022185	IGHMBP2	94	0.000123959	0.000201815	1.03786	3.87477	ENSMUSG00000024831	ENSMUST00000025751	74	5.76368	4.02705	4.21e-31	1.74e-30	-5.66296	2.08915	2.83e-16	8.86e-16	0.137996	0.704548	3.2611
muscle-related	muscle-related	ENSOARG00000009878	regulation of nucleic acid-templated transcription 1.49E-5	MEF2A	protein_coding	myocyte enhancer factor 2A [Source:HGNC Symbol;Acc:6993]	18:5979082-6166480		yes-muscle cell differentiation 6.58E-4	muscle-related	muscle-related	ENSBTAG00000010649	MEF2A	98	0.287956	0.322314	0.172348	5.17785	na	na	87	na	na	na	na	na	na	na	na	0.13919	0.705703	4.48544
muscle-related	muscle-related	ENSOARG00000008677	regulation of nucleic acid-templated transcription 1.49E-5	KAT6B	protein_coding	K(lysine) acetyltransferase 6B [Source:HGNC Symbol;Acc:17582]	25:30519026-30687877		yes			ENSBTAG00000002920	KAT6B	84	1.57e-09	4.03e-09	0.798219	5.1628	ENSMUSG00000021767	ENSMUST00000069648	77	2.63001	6.60619	3.59e-33	1.84e-32	-2.07496	5.76216	1.53e-19	6.8e-19	0.139128	0.705703	3.04823
muscle-related	muscle-related	ENSOARG00000003949	regulation of nucleic acid-templated transcription 1.49E-5	TRIM28	protein_coding	tripartite motif containing 28 [Source:HGNC Symbol;Acc:16384]	14:62671612-62679807		yes			ENSBTAG00000006422	TRIM28	90	0.00331317	0.00468188	0.947327	6.92537	ENSMUSG00000005566	ENSMUST00000005705	90	0.782863	9.3017	8.51e-18	1.48e-17	0.400805	9.01804	0.330798	0.352064	0.144931	0.713354	6.1063
muscle-related	muscle-related	ENSOARG00000009166	regulation of nucleic acid-templated transcription 1.49E-5	SF1	protein_coding	splicing factor 1 [Source:HGNC Symbol;Acc:12950]	21:42314105-42325952		yes			ENSBTAG00000001035	SF1	93	4.25e-23	7.43e-22	-1.4451	6.60129	na	na	93	na	na	na	na	na	na	na	na	0.150236	0.719884	5.07671
muscle-related	muscle-related	ENSOARG00000014545	regulation of nucleic acid-templated transcription 1.49E-5	IFT74	protein_coding	intraflagellar transport 74 homolog (Chlamydomonas) [Source:HGNC Symbol;Acc:21424]	2:94607523-94708596					ENSBTAG00000019568	IFT74	99	3.01e-10	8.32e-10	1.94198	3.61927	ENSMUSG00000028576	ENSMUST00000030311	92	1.51969	5.954	1.56e-18	2.8e-18	0.720052	4.42766	0.0417645	0.048412	0.152141	0.722796	2.74678
muscle-related	muscle-related	ENSOARG00000002389	regulation of nucleic acid-templated transcription 1.49E-5	FOXJ2	protein_coding	forkhead box J2 [Source:HGNC Symbol;Acc:24818]	3:206303880-206314845		yes			ENSBTAG00000019742	FOXJ2	96	0.0151667	0.0200516	-0.279953	3.78443	ENSMUSG00000003154	ENSMUST00000003238	87	-0.810412	6.22681	1.88e-14	2.89e-14	0.797975	6.37805	6.63e-08	1.11e-07	0.154969	0.725008	3.35727
muscle-related	muscle-related	ENSOARG00000011370	regulation of nucleic acid-templated transcription 1.49E-5	SERTAD3	protein_coding	SERTA domain containing 3 [Source:HGNC Symbol;Acc:17931]	14:48920867-48921463					ENSBTAG00000010502	SERTAD3	98	6.86e-20	6.53e-19	-1.82005	5.15841	ENSMUSG00000055200	ENSMUST00000068641	87	-0.430224	6.82511	3.44e-07	4.26e-07	-1.5307	7.91701	3.93e-15	1.1e-14	0.163081	0.730318	5.54822
muscle-related	muscle-related	ENSOARG00000009535	regulation of nucleic acid-templated transcription 1.49E-5	NFIX	protein_coding	nuclear factor I/X (CCAAT-binding transcription factor) [Source:HGNC Symbol;Acc:7788]	5:10568677-10630099		yes			ENSBTAG00000018229	NFIX	96	0.0008892	0.00133417	0.602285	3.64212	ENSMUSG00000001911	ENSMUST00000076715	95	-2.19083	7.02913	4.21e-24	1.01e-23	3.45297	6.9452	3.98e-19	1.68e-18	0.164276	0.731514	3.95597
muscle-related	muscle-related	ENSOARG00000017799	regulation of nucleic acid-templated transcription 1.49E-5	KANK2	protein_coding	KN motif and ankyrin repeat domains 2 [Source:HGNC Symbol;Acc:29300]	5:13265620-13288133					ENSBTAG00000009568	KANK2	73	8.01e-23	1.34e-21	5.95363	4.02577	ENSMUSG00000032194	ENSMUST00000034717	79	0.678288	8.40585	0.000192298	0.000222235	6.66822	5.14291	4.9e-21	2.6e-20	0.165355	0.733173	4.96343
muscle-related	muscle-related	ENSOARG00000017704	regulation of nucleic acid-templated transcription 1.49E-5	NOTCH4	protein_coding	notch 4 [Source:HGNC Symbol;Acc:7884]	20:26301244-26326080					ENSBTAG00000025424	NOTCH4	97	2.01e-05	3.54e-05	1.22347	2.46984	ENSMUSG00000015468	ENSMUST00000015612	79	-2.25579	6.13887	5.28e-20	1.01e-19	4.43396	5.52323	4.34e-16	1.33e-15	0.170614	0.73994	1.00793
muscle-related	muscle-related	ENSOARG00000020927	regulation of nucleic acid-templated transcription 1.49E-5	GABPB2	protein_coding	GA binding protein transcription factor, beta subunit 2 [Source:HGNC Symbol;Acc:28441]	1:99914213-99930907					ENSBTAG00000015371	GABPB2	96	1.18e-07	2.56e-07	1.23586	2.95839	ENSMUSG00000038766	ENSMUST00000098873	77	5.61328	3.25725	6.2e-34	3.48e-33	-5.11082	1.03925	1.51e-18	5.96e-18	0.1771	0.748319	3.55206
muscle-related	muscle-related	ENSOARG00000008936	regulation of nucleic acid-templated transcription 1.49E-5	KDM5C	protein_coding	lysine (K)-specific demethylase 5C [Source:HGNC Symbol;Acc:11114]	X:49712513-49742308		yes			ENSBTAG00000014943	KDM5C	100	2.83e-05	4.92e-05	0.684052	7.56759	ENSMUSG00000025332	ENSMUST00000082177	95	2.62573	9.06763	1.4e-42	2.77e-41	-1.97014	8.69821	9.23e-13	2.14e-12	0.178991	0.750324	5.71031
muscle-related	muscle-related	ENSOARG00000008012	regulation of nucleic acid-templated transcription 1.49E-5	PHF2	protein_coding	PHD finger protein 2 [Source:HGNC Symbol;Acc:8920]	2:27766184-27805103					ENSBTAG00000012922	PHF2	98	0.413695	0.450272	-0.0915876	4.91204	ENSMUSG00000038025	ENSMUST00000035540	87	1.85014	6.31232	3.21e-24	7.78e-24	-2.23034	6.03098	2.49e-22	1.57e-21	0.184193	0.75402	3.43084
muscle-related	muscle-related	ENSOARG00000010343	regulation of nucleic acid-templated transcription 1.49E-5	CHD2	protein_coding	chromodomain helicase DNA binding protein 2 [Source:HGNC Symbol;Acc:1917]	18:13210525-13320132		yes			ENSBTAG00000017776	CHD2	97	4.73e-15	2.19e-14	1.07484	7.33397	na	na	94	na	na	na	na	na	na	na	na	0.186764	0.755812	5.09408
muscle-related	muscle-related	ENSOARG00000002386	regulation of nucleic acid-templated transcription 1.49E-5	CRY2	protein_coding	cryptochrome 2 (photolyase-like) [Source:HGNC Symbol;Acc:2385]	15:74106272-74130609					ENSBTAG00000021223	CRY2	83	9.93e-06	1.81e-05	1.53114	3.89961	ENSMUSG00000068742	ENSMUST00000090559	81	0.701201	6.42559	2.17e-12	3.12e-12	1.19322	5.39922	0.00675844	0.00833322	0.190357	0.75688	3.97176
muscle-related	muscle-related	ENSOARG00000009195	regulation of nucleic acid-templated transcription 1.49E-5	PLCB1	protein_coding	phospholipase C, beta 1 (phosphoinositide-specific) [Source:HGNC Symbol;Acc:15917]	13:666266-1154527					ENSBTAG00000008338	PLCB1	96	2.32e-19	2e-18	4.54078	3.4643	ENSMUSG00000051177	ENSMUST00000070724	93	3.4325	6.05296	7.26e-25	1.84e-24	1.56255	2.76801	0.000391717	0.000520287	0.193187	0.760327	3.77945
muscle-related	muscle-related	ENSOARG00000002597	regulation of nucleic acid-templated transcription 1.49E-5	CHD6	protein_coding	chromodomain helicase DNA binding protein 6 [Source:HGNC Symbol;Acc:19057]	13:69617188-69763148		yes			ENSBTAG00000005733	CHD6	96	1.36e-24	3.21e-23	2.585	4.3808	ENSMUSG00000057133	ENSMUST00000039782	83	3.83723	6.01862	8.75e-41	1.25e-39	-1.37488	3.81038	9.77e-12	2.11e-11	0.202063	0.767263	2.6593
muscle-related	muscle-related	ENSOARG00000015054	regulation of nucleic acid-templated transcription 1.49E-5	MYPT1	protein_coding	Myosin phosphatase target subunit 1 [Source:UniProtKB/TrEMBL;Acc:B0FZN1]	3:115651729-115819054					ENSBTAG00000014609	PPP1R12A	96	4.97e-25	1.32e-23	4.55667	6.76865	ENSMUSG00000019907	ENSMUST00000070663	89	4.83506	8.85876	1.88e-33	9.94e-33	-0.00340752	6.04829	0.98736	0.988533	0.202714	0.76798	6.93355
muscle-related	muscle-related	ENSOARG00000005093	regulation of nucleic acid-templated transcription 1.49E-5	ARHGEF2	protein_coding	Rho/Rac guanine nucleotide exchange factor (GEF) 2 [Source:HGNC Symbol;Acc:682]	1:104558052-104599357					ENSBTAG00000000113	ARHGEF2	76	8.86e-08	1.94e-07	0.832873	5.04332	ENSMUSG00000028059	ENSMUST00000029694	68	4.02898	5.89614	1.22e-33	6.6e-33	-3.80929	4.67759	4.17e-30	9.05e-29	0.203649	0.769413	3.754
muscle-related	muscle-related	ENSOARG00000008835	regulation of nucleic acid-templated transcription 1.49E-5	TSPYL2	protein_coding	TSPY-like 2 [Source:HGNC Symbol;Acc:24358]	X:49690078-49825978					ENSBTAG00000017783	TSPYL2	83	7.34e-05	0.000122483	-0.646204	3.74713	ENSMUSG00000041096	ENSMUST00000044509	59	-0.33924	5.84431	0.00600964	0.00664689	-0.205884	6.07406	0.094953	0.106717	0.203827	0.769462	2.87213
muscle-related	muscle-related	ENSOARG00000008436	regulation of nucleic acid-templated transcription 1.49E-5	TCEA2	protein_coding	transcription elongation factor A (SII), 2 [Source:HGNC Symbol;Acc:11614]	13:53127594-53132128					ENSBTAG00000021836	TCEA2	74	5.05e-08	1.13e-07	2.1163	2.11457	na	na	72	na	na	na	na	na	na	na	na	0.205278	0.770139	3.29193
muscle-related	muscle-related	ENSOARG00000005789	regulation of nucleic acid-templated transcription 1.49E-5	MED13L	protein_coding	mediator complex subunit 13-like [Source:HGNC Symbol;Acc:22962]	17:58364825-58502242					ENSBTAG00000001888	MED13L	99	1.33e-32	2.56e-30	3.11577	6.60613	na	na	91	na	na	na	na	na	na	na	na	0.207379	0.771575	4.53446
muscle-related	muscle-related	ENSOARG00000017833	regulation of nucleic acid-templated transcription 1.49E-5	CHRDL1	protein_coding	chordin-like 1 [Source:HGNC Symbol;Acc:29861]	X:117751995-118028018					ENSBTAG00000004432	CHRDL1	96	1.92e-13	7.41e-13	2.97182	3.34352	ENSMUSG00000031283	ENSMUST00000074660	86	1.60525	6.06452	1.62e-11	2.27e-11	1.90269	3.94701	7.31e-07	1.15e-06	0.20999	0.773222	4.38604
muscle-related	muscle-related	ENSOARG00000013706	regulation of nucleic acid-templated transcription 1.49E-5	LANCL2	protein_coding	LanC lantibiotic synthetase component C-like 2 (bacterial) [Source:HGNC Symbol;Acc:6509]	19:585433-645800					ENSBTAG00000018026	LANCL2	95	2.16e-07	4.57e-07	-0.644879	4.20014	ENSMUSG00000062190	ENSMUST00000072954	87	3.41952	4.67965	1.74e-37	1.54e-36	-4.95863	4.11681	1.49e-29	2.91e-28	0.214912	0.77775	4.13403
muscle-related	muscle-related	ENSOARG00000016380	regulation of nucleic acid-templated transcription 1.49E-5	CALCOCO1	protein_coding	calcium binding and coiled-coil domain 1 [Source:HGNC Symbol;Acc:29306]	3:132669675-132681272		yes			ENSBTAG00000015016	CALCOCO1	95	6.73e-06	1.24e-05	0.778824	6.04411	ENSMUSG00000023055	ENSMUST00000023818	89	4.25182	6.82094	1.3e-32	6.31e-32	-4.04635	5.79223	8.59e-26	8.75e-25	0.217238	0.779303	5.38124
muscle-related	muscle-related	ENSOARG00000012948	regulation of nucleic acid-templated transcription 1.49E-5	FHL2	protein_coding	four and a half LIM domains 2 [Source:HGNC Symbol;Acc:3703]	3:97097485-97144958		yes			ENSBTAG00000001086	FHL2	96	0.0111145	0.0149143	0.50823	4.79579	ENSMUSG00000008136	ENSMUST00000008280	85	-1.41965	7.84014	8.1e-14	1.22e-13	2.35611	7.87403	1.96e-13	4.79e-13	0.217596	0.779303	4.74512
muscle-related	muscle-related	ENSOARG00000013922	regulation of nucleic acid-templated transcription 1.49E-5	TAF3	protein_coding	TAF3 RNA polymerase II, TATA box binding protein (TBP)-associated factor, 140kDa [Source:HGNC Symbol;Acc:17303]	13:11915608-12033277					ENSBTAG00000002836	TAF3	98	0.00662094	0.0090881	0.370868	3.26442	ENSMUSG00000025782	ENSMUST00000026888	80	0.670561	5.33566	4.78e-08	6.05e-08	-0.204818	4.68869	0.119007	0.132673	0.218172	0.779931	2.45323
muscle-related	muscle-related	ENSOARG00000014356	regulation of nucleic acid-templated transcription 1.49E-5	HIVEP1	protein_coding	human immunodeficiency virus type I enhancer binding protein 1 [Source:HGNC Symbol;Acc:4920]	20:43250908-43288798		yes			ENSBTAG00000001252	HIVEP1	94	0.970769	0.974289	-0.00428606	3.30525	ENSMUSG00000021366	ENSMUST00000060148	65	0.1101	5.47095	0.254758	0.265241	0.0235422	5.16649	0.821106	0.832328	0.226925	0.783797	0.980543
muscle-related	muscle-related	ENSOARG00000013062	regulation of nucleic acid-templated transcription 1.49E-5	SETD7	protein_coding	SETD7 [Source:UniProtKB/TrEMBL;Acc:R4I825]	17:17831130-17877926					ENSBTAG00000003581	SETD7	99	3.98e-20	3.96e-19	3.04042	4.18331	ENSMUSG00000037111	ENSMUST00000037141	95	-0.181583	7.72418	0.0217341	0.023597	4.14507	6.11378	1.89e-18	7.36e-18	0.229895	0.786443	5.40749
muscle-related	muscle-related	ENSOARG00000004425	regulation of nucleic acid-templated transcription 1.49E-5	INO80E	protein_coding	INO80 complex subunit E [Source:HGNC Symbol;Acc:26905]	24:26268923-26276247					ENSBTAG00000005030	INO80E	95	1.45e-13	5.66e-13	-1.49872	2.91779	ENSMUSG00000030689	ENSMUST00000050833	73	-5.13885	6.73694	1.77e-37	1.55e-36	4.31712	8.08075	3.59e-31	9.65e-30	0.232436	0.787432	3.48865
muscle-related	muscle-related	ENSOARG00000003316	regulation of nucleic acid-templated transcription 1.49E-5	EZH1	protein_coding	enhancer of zeste homolog 1 (Drosophila) [Source:HGNC Symbol;Acc:3526]	11:42247243-42267441		yes			ENSBTAG00000021918	EZH1	93	3.38e-05	5.83e-05	0.466849	5.29521	na	na	97	na	na	na	na	na	na	na	na	0.237035	0.791575	4.50217
muscle-related	muscle-related	ENSOARG00000019619	regulation of nucleic acid-templated transcription 1.49E-5	ZBTB20	protein_coding	zinc finger and BTB domain containing 20 [Source:HGNC Symbol;Acc:13503]	1:177344052-177386893		yes			ENSBTAG00000011928	ZBTB20	90	5.71e-30	4.94e-28	5.89082	1.37134	ENSMUSG00000022708	ENSMUST00000079441	89	-0.386618	6.10056	0.0125463	0.0137429	7.70895	2.68989	2.02e-34	1.12e-32	0.238888	0.792644	3.15439
muscle-related	muscle-related	ENSOARG00000002335	regulation of nucleic acid-templated transcription 1.49E-5	PKD2	protein_coding	polycystic kidney disease 2 (autosomal dominant) [Source:HGNC Symbol;Acc:9009]	6:36566367-36630153					ENSBTAG00000020031	PKD2	98	4.31e-13	1.6e-12	2.38179	5.16141	ENSMUSG00000034462	ENSMUST00000086831	89	-0.0358627	8.40745	0.827624	0.834235	3.06997	7.28947	3.06e-15	8.68e-15	0.239179	0.792644	5.04925
muscle-related	muscle-related	ENSOARG00000004525	regulation of nucleic acid-templated transcription 1.49E-5	RNF187	protein_coding	ring finger protein 187 [Source:HGNC Symbol;Acc:27146]	5:2248075-2250657					ENSBTAG00000019667	RNF187	81	2.58e-09	6.5e-09	-0.896146	4.06632	na	na	74	na	na	na	na	na	na	na	na	0.242236	0.794274	4.72956
muscle-related	muscle-related	ENSOARG00000003126	regulation of nucleic acid-templated transcription 1.49E-5	PBXIP1	protein_coding	pre-B-cell leukemia homeobox interacting protein 1 [Source:HGNC Symbol;Acc:21199]	1:103744436-103759959		yes			ENSBTAG00000004552	PBXIP1	89	1.24e-09	3.25e-09	2.91633	6.21878	ENSMUSG00000042613	ENSMUST00000038942	62	-1.76762	10.4769	6.82e-17	1.15e-16	5.45605	9.48172	5.7e-13	1.35e-12	0.249617	0.796967	6.27293
muscle-related	muscle-related	ENSOARG00000016137	regulation of nucleic acid-templated transcription 1.49E-5	CTBP1	protein_coding	C-terminal binding protein 1 [Source:HGNC Symbol;Acc:2494]	6:116342251-116356946					ENSBTAG00000008480	CTBP1	71	0.37899	0.415695	0.41326	3.97957	ENSMUSG00000037373	ENSMUST00000079746	70	-2.29148	7.33057	4.02e-33	2.05e-32	3.27385	7.42749	1.49e-05	2.15e-05	0.250448	0.797871	4.47431
muscle-related	muscle-related	ENSOARG00000003686	regulation of nucleic acid-templated transcription 1.49E-5	WDTC1	protein_coding	WD and tetratricopeptide repeats 1 [Source:HGNC Symbol;Acc:29175]	2:238841172-238888698					na	na	na	na	na	na	na	ENSMUSG00000037622	ENSMUST00000043305	95	1.4001	7.06143	6.35e-24	1.51e-23	na	na	na	na	0.251008	0.797871	4.51195
muscle-related	muscle-related	ENSOARG00000016730	regulation of nucleic acid-templated transcription 1.49E-5	HCFC2	protein_coding	host cell factor C2 [Source:HGNC Symbol;Acc:24972]	3:172783367-172829301		yes			ENSBTAG00000020933	HCFC2	98	4.53e-11	1.36e-10	1.57879	5.00136	ENSMUSG00000020246	ENSMUST00000020478	82	3.83759	6.24492	2.17e-38	2.2e-37	-2.62257	4.68373	1.33e-12	3.05e-12	0.256613	0.801005	3.43512
muscle-related	muscle-related	ENSOARG00000013203	regulation of nucleic acid-templated transcription 1.49E-5	HIP1	protein_coding	huntingtin interacting protein 1 [Source:HGNC Symbol;Acc:4913]	24:33798887-33845368					ENSBTAG00000000781	HIP1	98	1.22e-17	8.07e-17	2.55054	3.06984	ENSMUSG00000039959	ENSMUST00000060311	84	1.90198	5.48302	2.24e-17	3.83e-17	0.976688	3.43254	9.55e-06	1.39e-05	0.257993	0.801236	2.64484
muscle-related	muscle-related	ENSOARG00000012925	regulation of nucleic acid-templated transcription 1.49E-5	KLF6	protein_coding	Kruppel-like factor 6 [Source:HGNC Symbol;Acc:2235]	13:43752643-43759001		yes			ENSBTAG00000015188	KLF6	74	0.954363	0.959427	-0.00537414	5.332	ENSMUSG00000000078	ENSMUST00000000080	87	-3.51469	9.08263	1.58e-39	1.87e-38	4.00842	9.77583	1.04e-32	3.8e-31	0.259311	0.801236	4.91961
muscle-related	muscle-related	ENSOARG00000008388	regulation of nucleic acid-templated transcription 1.49E-5	KDM4B	protein_coding	lysine (K)-specific demethylase 4B [Source:HGNC Symbol;Acc:29136]	5:16686041-16766082		yes			ENSBTAG00000015487	KDM4B	97	0.01167	0.0156193	0.512086	4.60934	ENSMUSG00000024201	ENSMUST00000025036	79	0.264612	6.92512	3.17e-05	3.73e-05	0.456315	6.6365	0.0957669	0.107593	0.259424	0.801236	3.39142
muscle-related	muscle-related	ENSOARG00000004448	regulation of nucleic acid-templated transcription 1.49E-5	ASH1L	protein_coding	ash1 (absent, small, or homeotic)-like (Drosophila) [Source:HGNC Symbol;Acc:19088]	1:104082518-104284853		yes			ENSBTAG00000003954	ASH1L	99	1.46e-16	8.28e-16	1.58721	7.24459	ENSMUSG00000028053	ENSMUST00000090933	92	4.98246	8.09863	1.19e-49	8.75e-48	-3.79405	6.76489	1.03e-23	7.76e-23	0.258846	0.801236	4.75857
muscle-related	muscle-related	ENSOARG00000003613	regulation of nucleic acid-templated transcription 1.49E-5	UBR2	protein_coding	ubiquitin protein ligase E3 component n-recognin 2 [Source:HGNC Symbol;Acc:21289]	20:16358563-16459598					ENSBTAG00000005967	UBR2	97	1.41e-20	1.5e-19	2.24692	6.17289	na	na	88	na	na	na	na	na	na	na	na	0.257755	0.801236	4.76697
muscle-related	muscle-related	ENSOARG00000015622	regulation of nucleic acid-templated transcription 1.49E-5	NELFA	protein_coding	negative elongation factor complex member A [Source:HGNC Symbol;Acc:12768]	6:115977707-115992338					ENSBTAG00000017921	NELFA	79	0.00019701	0.00031551	2.04795	4.06597	ENSMUSG00000029111	ENSMUST00000030993	77	-0.275338	7.23139	0.000833144	0.000946371	2.95209	6.1779	0.000148533	0.000202239	0.261742	0.802381	4.90197
muscle-related	muscle-related	ENSOARG00000010147	regulation of nucleic acid-templated transcription 1.49E-5	TP53BP1	protein_coding	tumor protein p53 binding protein 1 [Source:HGNC Symbol;Acc:11999]	18:54122020-54191149					ENSBTAG00000021304	TP53BP1	97	1.94e-23	3.63e-22	1.5942	6.37826	na	na	80	na	na	na	na	na	na	na	na	0.262536	0.802756	4.43258
muscle-related	muscle-related	ENSOARG00000007443	regulation of nucleic acid-templated transcription 1.49E-5	IRF2	protein_coding	Ovis aries interferon regulatory factor 2 (IRF2), mRNA. [Source:RefSeq mRNA;Acc:NM_001009740]	26:13594476-13676008		yes	muscle-related	muscle-related	ENSBTAG00000010002	IRF2	98	0.000757886	0.00114543	-0.508721	3.32225	ENSMUSG00000031627	ENSMUST00000034041	91	-0.706594	5.63656	3.01e-09	3.94e-09	0.440797	5.77198	0.00773117	0.0094985	0.265015	0.805605	3.30912
muscle-related	muscle-related	ENSOARG00000014992	regulation of nucleic acid-templated transcription 1.49E-5	CAMKK2	protein_coding	calcium/calmodulin-dependent protein kinase kinase 2, beta [Source:HGNC Symbol;Acc:1470]	17:53475871-53509300					ENSBTAG00000010815	CAMKK2	99	3.65e-17	2.23e-16	3.43796	3.6998	na	na	80	na	na	na	na	na	na	na	na	0.274443	0.811313	4.59179
muscle-related	muscle-related	ENSOARG00000003654	regulation of nucleic acid-templated transcription 1.49E-5	SMAD2	protein_coding	SMAD family member 2 [Source:HGNC Symbol;Acc:6768]	23:47676716-47729518		yes			ENSBTAG00000039916	SMAD2	100	6.41e-05	0.000107655	0.504507	6.04393	ENSMUSG00000024563	ENSMUST00000091831	100	2.11517	7.6255	7.47e-35	4.67e-34	-1.70299	7.23148	3.09e-14	8.06e-14	0.280792	0.814963	5.61633
muscle-related	muscle-related	ENSOARG00000002860	regulation of nucleic acid-templated transcription 1.49E-5	FHOD1	protein_coding	formin homology 2 domain containing 1 [Source:HGNC Symbol;Acc:17905]	14:34206771-34222717					ENSBTAG00000032427	FHOD1	87	0.205987	0.236144	0.377504	3.04577	ENSMUSG00000014778	ENSMUST00000014922	86	-1.18005	5.91557	2.31e-17	3.94e-17	2.07582	5.65803	7.39e-06	1.09e-05	0.28577	0.818099	1.98999
muscle-related	muscle-related	ENSOARG00000013887	regulation of nucleic acid-templated transcription 1.49E-5	NFIB	protein_coding	nuclear factor I/B [Source:HGNC Symbol;Acc:7785]	2:82133740-82388297		yes			ENSBTAG00000027442	NFIB	97	1.04e-11	3.34e-11	1.73759	4.25854	ENSMUSG00000008575	ENSMUST00000050872	100	-0.309525	7.31603	0.000987902	0.00112017	2.68122	6.424	8.21e-13	1.91e-12	0.289636	0.822132	4.0475
muscle-related	muscle-related	ENSOARG00000012638	regulation of nucleic acid-templated transcription 1.49E-5	BAZ1B	protein_coding	bromodomain adjacent to zinc finger domain, 1B [Source:HGNC Symbol;Acc:961]	24:33599251-33650485		yes			ENSBTAG00000005197	BAZ1B	97	1.8e-05	3.19e-05	0.352992	6.21932	ENSMUSG00000002748	ENSMUST00000002825	89	3.26706	7.25088	6.38e-40	7.94e-39	-3.2936	6.69775	4.3e-32	1.4e-30	0.290457	0.822715	4.21807
muscle-related	muscle-related	ENSOARG00000000580	regulation of nucleic acid-templated transcription 1.49E-5	FLII	protein_coding	flightless I homolog (Drosophila) [Source:HGNC Symbol;Acc:3750]	11:33927518-33937884					ENSBTAG00000016161	FLII	98	7.38e-06	1.36e-05	1.4389	7.34613	ENSMUSG00000002812	ENSMUST00000002889	93	0.34061	10.1273	4.3e-10	5.77e-10	1.46143	9.72926	0.000447262	0.000592028	0.292033	0.823694	6.02008
muscle-related	muscle-related	ENSOARG00000014310	regulation of nucleic acid-templated transcription 1.49E-5	NFRKB	protein_coding	nuclear factor related to kappaB binding protein [Source:HGNC Symbol;Acc:7802]	21:35248855-35280226					ENSBTAG00000017610	NFRKB	95	2.67e-10	7.43e-10	1.31048	4.14815	ENSMUSG00000042185	ENSMUST00000086167	88	0.969771	6.47714	4.58e-21	9.24e-21	0.614725	5.54547	0.00757935	0.00931692	0.298795	0.826436	3.07296
muscle-related	muscle-related	ENSOARG00000014059	regulation of nucleic acid-templated transcription 1.49E-5	BNC2	protein_coding	basonuclin 2 [Source:HGNC Symbol;Acc:30988]	2:84290339-84688738		yes			ENSBTAG00000003669	BNC2	80	1.3e-25	3.89e-24	6.26569	3.09679	na	na	88	na	na	na	na	na	na	na	na	0.305628	0.828375	4.07104
muscle-related	muscle-related	ENSOARG00000020404	regulation of nucleic acid-templated transcription 1.49E-5	MGA	protein_coding	MGA, MAX dimerization protein [Source:HGNC Symbol;Acc:14010]	7:34098505-34187959		yes	muscle-related	muscle-related	ENSBTAG00000015138	MGA	90	7.59e-21	8.45e-20	2.66772	5.73124	ENSMUSG00000033943	ENSMUST00000046717	79	3.01144	7.81909	1.41e-41	2.3e-40	-0.117161	6.10604	0.57223	0.591696	0.32198	0.833285	3.72088
muscle-related	muscle-related	ENSOARG00000009615	regulation of nucleic acid-templated transcription 1.49E-5	BRWD1	protein_coding	bromodomain and WD repeat domain containing 1 [Source:HGNC Symbol;Acc:12760]	1:257369779-257471383					ENSBTAG00000013602	BRWD1	98	2.4e-22	3.65e-21	2.75061	6.24327	ENSMUSG00000022914	ENSMUST00000023631	77	3.60685	8.12859	3.22e-47	1.42e-45	-0.729467	6.35702	0.000445006	0.00058921	0.331971	0.838531	4.70917
muscle-related	muscle-related	ENSOARG00000005653	regulation of nucleic acid-templated transcription 1.49E-5	KAT7	protein_coding	K(lysine) acetyltransferase 7 [Source:HGNC Symbol;Acc:17016]	11:36354359-36388790		yes			ENSBTAG00000018699	KAT7	98	0.000895962	0.001344	-0.33646	5.78492	ENSMUSG00000038909	ENSMUST00000072621	98	0.694535	7.60841	7.23e-18	1.26e-17	-1.05644	7.85973	7.08e-11	1.45e-10	0.333054	0.839419	4.88671
muscle-related	muscle-related	ENSOARG00000013691	regulation of nucleic acid-templated transcription 1.49E-5	ZBTB4	protein_coding	zinc finger and BTB domain containing 4 [Source:HGNC Symbol;Acc:23847]	11:26765974-26770212		yes			ENSBTAG00000008289	ZBTB4	92	0.00409386	0.00572984	1.02341	2.89356	na	na	81	na	na	na	na	na	na	na	na	0.334996	0.839856	2.50664
muscle-related	muscle-related	ENSOARG00000015045	regulation of nucleic acid-templated transcription 1.49E-5	DDX5	protein_coding	DEAD (Asp-Glu-Ala-Asp) box helicase 5 [Source:HGNC Symbol;Acc:2746]	11:48096623-48102912		yes			ENSBTAG00000018423	DDX5	92	4.43e-12	1.48e-11	1.03309	9.15302	ENSMUSG00000020719	ENSMUST00000021062	91	1.5247	11.1642	4.19e-25	1.08e-24	-0.407156	11.0061	0.000201545	0.000272221	0.338188	0.84109	8.60805
muscle-related	muscle-related	ENSOARG00000009630	regulation of nucleic acid-templated transcription 1.49E-5	MLLT6	protein_coding	myeloid/lymphoid or mixed-lineage leukemia (trithorax homolog, Drosophila); translocated to, 6 [Source:HGNC Symbol;Acc:7138]	11:38885178-38902405					ENSBTAG00000011532	MLLT6	96	1.02e-20	1.11e-19	2.63735	4.52541	ENSMUSG00000038437	ENSMUST00000044730	87	4.00478	6.11848	3.68e-39	4.11e-38	-1.52129	3.8867	1.21e-09	2.27e-09	0.337916	0.84109	4.15684
muscle-related	muscle-related	ENSOARG00000020872	regulation of nucleic acid-templated transcription 1.49E-5	TCF12	protein_coding	transcription factor 12 [Source:HGNC Symbol;Acc:11623]	7:50007327-50390800		yes	muscle-related	muscle-related	ENSBTAG00000002586	TCF12	95	0.00123183	0.00182107	0.532273	5.61715	ENSMUSG00000032228	ENSMUST00000034755	95	2.43348	7.05223	7.88e-30	2.9e-29	-2.10399	6.49151	1.74e-13	4.28e-13	0.34158	0.842249	4.21649
muscle-related	muscle-related	ENSOARG00000003648	regulation of nucleic acid-templated transcription 1.49E-5	CCNL2	protein_coding	cyclin L2 [Source:HGNC Symbol;Acc:20570]	12:49206920-49216787					ENSBTAG00000004873	CCNL2	96	2.05e-08	4.77e-08	0.540064	6.30424	ENSMUSG00000029068	ENSMUST00000030944	87	0.616532	8.55567	3.81e-14	5.82e-14	0.0752862	8.45001	0.342495	0.363928	0.342639	0.842249	5.50634
muscle-related	muscle-related	ENSOARG00000017953	regulation of nucleic acid-templated transcription 1.49E-5	ZSCAN21	protein_coding	zinc finger and SCAN domain containing 21 [Source:HGNC Symbol;Acc:13104]	24:36305081-36307926		yes			ENSBTAG00000030956	ZSCAN21	97	0.00242545	0.00347714	0.38453	4.20424	ENSMUSG00000037017	ENSMUST00000062350	82	-0.788121	6.90318	1.26e-14	1.95e-14	1.54638	6.79872	4.86e-13	1.15e-12	0.345791	0.843956	4.13681
muscle-related	muscle-related	ENSOARG00000004175	regulation of nucleic acid-templated transcription 1.49E-5	FZD4	protein_coding	frizzled family receptor 4 [Source:HGNC Symbol;Acc:4042]	21:8036384-8045013					ENSBTAG00000040128	FZD4	99	4.88e-24	1e-22	5.30001	3.57925	ENSMUSG00000049791	ENSMUST00000058755	95	3.72938	6.36031	2.94e-28	9.45e-28	2.15403	2.66542	1.5e-08	2.62e-08	0.349317	0.846297	3.23167
muscle-related	muscle-related	ENSOARG00000008705	regulation of nucleic acid-templated transcription 1.49E-5	MICAL2	protein_coding	microtubule associated monooxygenase, calponin and LIM domain containing 2 [Source:HGNC Symbol;Acc:24693]	15:39966160-40150650					ENSBTAG00000014855	MICAL2	54	4.39e-25	1.18e-23	1.94007	5.00404	ENSMUSG00000038244	ENSMUST00000050149	48	2.15891	7.11662	3.34e-32	1.54e-31	-0.0374289	5.79991	0.707061	0.723448	0.350522	0.847175	3.42569
muscle-related	muscle-related	ENSOARG00000000356	regulation of nucleic acid-templated transcription 1.49E-5	ZNF746	protein_coding	zinc finger protein 746 [Source:HGNC Symbol;Acc:21948]	4:111856705-111874103		yes			ENSBTAG00000031106	ZNF746	90	1.75e-08	4.09e-08	1.57107	2.98742	na	na	89	na	na	na	na	na	na	na	na	0.35077	0.847175	3.25944
muscle-related	muscle-related	ENSOARG00000020876	regulation of nucleic acid-templated transcription 1.49E-5	ZNF280D	protein_coding	zinc finger protein 280D [Source:HGNC Symbol;Acc:25953]	7:50637054-50754496		yes			ENSBTAG00000001486	ZNF280D	95	1.31e-09	3.42e-09	1.55123	4.36845	ENSMUSG00000038535	ENSMUST00000098576	74	2.49491	6.15164	1.57e-26	4.44e-26	-0.977467	4.76501	0.000604787	0.000795501	0.356311	0.847775	3.3309
muscle-related	muscle-related	ENSOARG00000018258	regulation of nucleic acid-templated transcription 1.49E-5	SMAD6	protein_coding	SMAD family member 6 [Source:HGNC Symbol;Acc:6772]	7:13318677-13395361		yes			ENSBTAG00000000625	SMAD6	100	9.94e-09	2.38e-08	2.66686	2.06257	ENSMUSG00000036867	ENSMUST00000041029	92	0.992096	4.91825	4.85e-12	6.89e-12	2.19629	2.79907	6.69e-05	9.29e-05	0.354194	0.847775	2.46385
muscle-related	muscle-related	ENSOARG00000012783	regulation of nucleic acid-templated transcription 1.49E-5	INPP5K	protein_coding	inositol polyphosphate-5-phosphatase K [Source:HGNC Symbol;Acc:33882]	11:22246662-22264512					ENSBTAG00000011479	INPP5K	86	0.0722805	0.088195	-0.279878	4.87735	ENSMUSG00000006127	ENSMUST00000006286	72	0.184415	6.91084	0.0299732	0.0323876	-0.410288	7.08102	0.028335	0.033303	0.356225	0.847775	4.59578
muscle-related	muscle-related	ENSOARG00000010366	regulation of nucleic acid-templated transcription 1.49E-5	RBPMS	protein_coding	RNA binding protein with multiple splicing [Source:HGNC Symbol;Acc:19097]	26:25254043-25296123		yes			ENSBTAG00000033727	RBPMS	85	4.78e-12	1.59e-11	3.11544	2.59117	ENSMUSG00000031586	ENSMUST00000033995	85	-1.33759	6.61854	4.77e-12	6.78e-12	5.62894	4.9108	1.1e-15	3.25e-15	0.354619	0.847775	5.52254
muscle-related	muscle-related	ENSOARG00000014638	regulation of nucleic acid-templated transcription 1.49E-5	SMARCA1	protein_coding	SWI/SNF related, matrix associated, actin dependent regulator of chromatin, subfamily a, member 1 [Source:HGNC Symbol;Acc:11097]	X:107717855-107780695		yes			na	na	na	na	na	na	na	ENSMUSG00000031099	ENSMUST00000088973	96	0.74422	6.21829	1.04e-06	1.27e-06	na	na	na	na	0.356822	0.847936	3.09933
muscle-related	muscle-related	ENSOARG00000020553	regulation of nucleic acid-templated transcription 1.49E-5	BCL9	protein_coding	B-cell CLL/lymphoma 9 [Source:HGNC Symbol;Acc:1008]	1:97700556-97714424					ENSBTAG00000002422	BCL9	99	0.00186222	0.00270139	-0.424797	2.79953	na	na	94	na	na	na	na	na	na	na	na	0.357243	0.848146	1.22957
muscle-related	muscle-related	ENSOARG00000004601	regulation of nucleic acid-templated transcription 1.49E-5	JMJD1C	protein_coding	jumonji domain containing 1C [Source:HGNC Symbol;Acc:12313]	25:19181156-19368508		yes			ENSBTAG00000001573	JMJD1C	98	1.62e-13	6.3e-13	1.34679	6.83205	ENSMUSG00000037876	ENSMUST00000051446	85	4.61472	7.72367	1.71e-47	8.08e-46	-3.69811	6.50475	1.07e-22	6.92e-22	0.365953	0.849322	4.59763
muscle-related	muscle-related	ENSOARG00000005479	regulation of nucleic acid-templated transcription 1.49E-5	ARGLU1	protein_coding	arginine and glutamate rich 1 [Source:HGNC Symbol;Acc:25482]	10:81672016-81683510					ENSBTAG00000015124	ARGLU1	100	7.73e-23	1.3e-21	1.91073	5.98943	ENSMUSG00000040459	ENSMUST00000048545	96	0.421387	8.88225	7.48e-07	9.18e-07	1.91276	8.07093	2.95e-22	1.83e-21	0.369671	0.850675	7.47235
muscle-related	muscle-related	ENSOARG00000011884	regulation of nucleic acid-templated transcription 1.49E-5	PRKDC	protein_coding	protein kinase, DNA-activated, catalytic polypeptide [Source:HGNC Symbol;Acc:9413]	9:32269985-32400117					ENSBTAG00000017019	PRKDC	97	3.36e-26	1.16e-24	2.00645	5.71659	ENSMUSG00000022672	ENSMUST00000023352	73	4.54721	6.86948	1.58e-48	8.71e-47	-2.91702	5.10949	2.45e-26	2.74e-25	0.379654	0.856813	3.00423
muscle-related	muscle-related	ENSOARG00000009641	regulation of nucleic acid-templated transcription 1.49E-5	HDAC9	protein_coding	histone deacetylase 9 [Source:HGNC Symbol;Acc:14065]	4:27257256-27548397		yes			ENSBTAG00000003808	HDAC9	99	3.97e-12	1.33e-11	2.79073	2.29773	na	na	60	na	na	na	na	na	na	na	na	0.389532	0.857393	2.52298
muscle-related	muscle-related	ENSOARG00000009415	regulation of nucleic acid-templated transcription 1.49E-5	KDM2A	protein_coding	lysine (K)-specific demethylase 2A [Source:HGNC Symbol;Acc:13606]	21:44424752-44462197					ENSBTAG00000044032	KDM2A	87	4.37e-20	4.31e-19	1.35659	6.01625	ENSMUSG00000054611	ENSMUST00000075856	95	3.19788	7.49062	8.93e-41	1.28e-39	-1.9912	6.43955	5.39e-19	2.24e-18	0.388957	0.857393	4.93247
muscle-related	muscle-related	ENSOARG00000008799	regulation of nucleic acid-templated transcription 1.49E-5	ZNF576	protein_coding	zinc finger protein 576 [Source:HGNC Symbol;Acc:28357]	14:50895813-50898302		yes			ENSBTAG00000030933	ZNF576	88	0.920152	0.929102	-0.0136337	3.59481	na	na	na	na	na	na	na	na	na	na	na	0.410439	0.861415	4.93335
muscle-related	muscle-related	ENSOARG00000013895	regulation of nucleic acid-templated transcription 1.49E-5	STAG2	protein_coding	stromal antigen 2 [Source:HGNC Symbol;Acc:11355]	X:102337871-102417451					ENSBTAG00000009121	STAG2	100	7.98e-16	4.1e-15	1.81787	6.47752	ENSMUSG00000025862	ENSMUST00000069619	99	3.57325	8.00085	8.77e-44	2.11e-42	-1.83245	6.74193	9.38e-12	2.03e-11	0.414958	0.862136	5.2873
muscle-related	muscle-related	ENSOARG00000013265	regulation of nucleic acid-templated transcription 1.49E-5	SMARCA2	protein_coding	SWI/SNF related, matrix associated, actin dependent regulator of chromatin, subfamily a, member 2 [Source:HGNC Symbol;Acc:11098]	2:69777473-69940804		yes-muscle cell differentiation 6.58E-4			ENSBTAG00000007494	SMARCA2	98	3.35e-06	6.36e-06	0.704211	6.55832	ENSMUSG00000024921	ENSMUST00000099537	95	3.78266	7.53192	2.87e-34	1.68e-33	-3.4625	6.75997	6.27e-25	5.61e-24	0.417434	0.862778	4.75577
muscle-related	muscle-related	ENSOARG00000004077	regulation of nucleic acid-templated transcription 1.49E-5	BEND5	protein_coding	BEN domain containing 5 [Source:HGNC Symbol;Acc:25668]	1:23015341-23049895					ENSBTAG00000009209	BEND5	94	8.42e-17	4.88e-16	4.12101	1.62774	ENSMUSG00000028545	ENSMUST00000030274	91	-1.74238	6.23489	9.75e-14	1.47e-13	7.30041	3.94838	1.14e-21	6.6e-21	0.430537	0.867312	3.66862
muscle-related	muscle-related	ENSOARG00000015487	regulation of nucleic acid-templated transcription 1.49E-5	ZBTB38	protein_coding	zinc finger and BTB domain containing 38 [Source:HGNC Symbol;Acc:26636]	1:245558610-245562221		yes			ENSBTAG00000040061	ZBTB38	96	7.38e-25	1.87e-23	2.95053	4.47324	ENSMUSG00000040433	ENSMUST00000093798	75	4.06259	6.16917	7e-41	1.02e-39	-1.16341	3.73946	2.46e-07	3.98e-07	0.433043	0.869065	4.0385
muscle-related	muscle-related	ENSOARG00000007878	regulation of nucleic acid-templated transcription 1.49E-5	NCOA7	protein_coding	nuclear receptor coactivator 7 [Source:HGNC Symbol;Acc:21081]	8:12446609-12579375					ENSBTAG00000011911	NCOA7	21	1.44e-07	3.09e-07	-1.18174	3.75032	ENSMUSG00000039697	ENSMUST00000068567	79	0.227742	5.39076	0.0682672	0.0728269	-1.58612	5.73661	2.38e-09	4.39e-09	0.437823	0.870239	2.29866
muscle-related	muscle-related	ENSOARG00000016065	regulation of nucleic acid-templated transcription 1.49E-5	FOXO4	protein_coding	forkhead box O4 [Source:HGNC Symbol;Acc:7139]	X:60400592-60405719		yes			ENSBTAG00000004879	FOXO4	99	0.353361	0.389676	-0.13141	4.23549	ENSMUSG00000042903	ENSMUST00000062000	86	4.68742	4.38192	1.26e-34	7.68e-34	-5.89833	3.28497	1.19e-30	2.89e-29	0.440799	0.872333	4.07038
muscle-related	muscle-related	ENSOARG00000020618	regulation of nucleic acid-templated transcription 1.49E-5	DVL3	protein_coding	dishevelled segment polarity protein 3 [Source:HGNC Symbol;Acc:3087]	1:201194007-201207233					ENSBTAG00000019336	DVL3	97	0.00032405	0.000508953	0.910935	4.48643	ENSMUSG00000003233	ENSMUST00000003318	97	4.12805	5.30932	6.19e-43	1.28e-41	-3.88394	3.893	7.5e-14	1.9e-13	0.446662	0.875007	4.10645
muscle-related	muscle-related	ENSOARG00000006129	regulation of nucleic acid-templated transcription 1.49E-5	ZNF652	protein_coding	zinc finger protein 652 [Source:HGNC Symbol;Acc:29147]	11:36824923-36838172		yes			ENSBTAG00000001919	ZNF652	96	1.44e-11	4.55e-11	1.59974	2.82889	ENSMUSG00000075595	ENSMUST00000091565	88	1.99714	4.8213	2.87e-24	6.97e-24	-0.315799	3.1385	0.186393	0.20402	0.445959	0.875007	3.01225
muscle-related	muscle-related	ENSOARG00000017777	regulation of nucleic acid-templated transcription 1.49E-5	RBL2	protein_coding	retinoblastoma-like 2 (p130) [Source:HGNC Symbol;Acc:9894]	14:21278570-21323167		yes			ENSBTAG00000016243	RBL2	97	4.26e-06	8.01e-06	0.68677	5.82725	ENSMUSG00000031666	ENSMUST00000034091	89	3.56152	6.85541	3.1e-39	3.52e-38	-3.31999	5.99157	1.64e-21	9.22e-21	0.464178	0.883202	4.5294
muscle-related	muscle-related	ENSOARG00000004638	regulation of nucleic acid-templated transcription 1.49E-5	ZNF407	protein_coding	zinc finger protein 407 [Source:HGNC Symbol;Acc:19904]	23:3529795-3890758		yes			ENSBTAG00000022887	ZNF407	91	5.53e-32	8.83e-30	2.83865	5.38936	na	na	66	na	na	na	na	na	na	na	na	0.464442	0.883265	3.96029
muscle-related	muscle-related	ENSOARG00000005569	regulation of nucleic acid-templated transcription 1.49E-5	ZNF532	protein_coding	zinc finger protein 532 [Source:HGNC Symbol;Acc:30940]	23:58144032-58260125		yes			ENSBTAG00000013588	ZNF532	96	2.8e-25	7.85e-24	3.34589	4.19155	ENSMUSG00000042439	ENSMUST00000049016	64	2.50701	6.70828	6.37e-27	1.86e-26	1.30182	4.3953	1.15e-09	2.17e-09	0.471881	0.884411	3.58968
muscle-related	muscle-related	ENSOARG00000004089	regulation of nucleic acid-templated transcription 1.49E-5	CREBRF	protein_coding	CREB3 regulatory factor [Source:HGNC Symbol;Acc:24050]	16:4816563-4868379					ENSBTAG00000002020	CREBRF	98	7.09e-11	2.09e-10	1.894	4.0905	ENSMUSG00000048249	ENSMUST00000062519	93	4.83975	5.00313	8.37e-37	6.78e-36	-3.49822	2.81718	3.28e-14	8.54e-14	0.4731	0.884411	3.63065
muscle-related	muscle-related	ENSOARG00000017967	regulation of nucleic acid-templated transcription 1.49E-5	SMARCD1	protein_coding	SWI/SNF related, matrix associated, actin dependent regulator of chromatin, subfamily d, member 1 [Source:HGNC Symbol;Acc:11106]	3:136043505-136054202		yes			ENSBTAG00000037935	SMARCD1	92	2.21e-11	6.83e-11	1.13293	3.09107	ENSMUSG00000023018	ENSMUST00000023759	92	1.55	5.0885	3.5e-24	8.44e-24	-0.344195	3.80805	0.0353358	0.0412125	0.478062	0.886876	2.95062
muscle-related	muscle-related	ENSOARG00000020017	regulation of nucleic acid-templated transcription 1.49E-5	MEIS2	protein_coding	Meis homeobox 2 [Source:HGNC Symbol;Acc:7001]	7:29567211-29783389					na	na	na	na	na	na	na	na	na	97	na	na	na	na	na	na	na	na	0.488537	0.891254	4.28235
muscle-related	muscle-related	ENSOARG00000004654	regulation of nucleic acid-templated transcription 1.49E-5	PICALM	protein_coding	phosphatidylinositol binding clathrin assembly protein [Source:HGNC Symbol;Acc:15514]	21:8950519-9051517					ENSBTAG00000001657	PICALM	98	1.07e-20	1.16e-19	2.09823	7.40907	na	na	96	na	na	na	na	na	na	na	na	0.488584	0.891254	6.59582
muscle-related	muscle-related	ENSOARG00000001772	regulation of nucleic acid-templated transcription 1.49E-5	FOXP2	protein_coding	forkhead box P2 [Source:HGNC Symbol;Acc:13875]	4:53751884-53829578		yes			ENSBTAG00000011246	FOXP2	93	3.29e-07	6.84e-07	1.42922	2.57745	ENSMUSG00000029563	ENSMUST00000031545	100	-0.611817	5.6247	2.99e-05	3.53e-05	2.7625	4.59168	1.93e-10	3.84e-10	0.495451	0.892959	2.84296
muscle-related	muscle-related	ENSOARG00000014967	regulation of nucleic acid-templated transcription 1.49E-5	AHI1	protein_coding	Abelson helper integration site 1 [Source:HGNC Symbol;Acc:21575]	8:60341336-60552116					ENSBTAG00000017958	AHI1	88	3.19e-11	9.73e-11	1.75696	4.06915	na	na	68	na	na	na	na	na	na	na	na	0.502534	0.895846	3.28613
muscle-related	muscle-related	ENSOARG00000017534	regulation of nucleic acid-templated transcription 1.49E-5	FZD7	protein_coding	frizzled family receptor 7 [Source:HGNC Symbol;Acc:4045]	2:203261392-203263193					ENSBTAG00000002283	FZD7	97	0.210944	0.241354	0.24749	2.40526	na	na	93	na	na	na	na	na	na	na	na	0.509238	0.899192	2.59342
muscle-related	muscle-related	ENSOARG00000003611	regulation of nucleic acid-templated transcription 1.49E-5	ZNF304	protein_coding	zinc finger protein 304 [Source:HGNC Symbol;Acc:13505]	14:61484195-61489866		yes			ENSBTAG00000017872	ZNF304	85	0.000991734	0.00148053	-0.558674	3.22658	na	na	na	na	na	na	na	na	na	na	na	0.513947	0.900121	2.57163
muscle-related	muscle-related	ENSOARG00000002799	regulation of nucleic acid-templated transcription 1.49E-5	IRAK3	protein_coding	interleukin-1 receptor-associated kinase 3 [Source:HGNC Symbol;Acc:17020]	3:153443766-153486434					ENSBTAG00000007636	IRAK3	81	0.000989268	0.0014772	0.83147	2.5069	ENSMUSG00000020227	ENSMUST00000020448	67	-0.979968	5.47592	8.18e-10	1.09e-09	2.48951	4.80006	1.03e-09	1.94e-09	0.516738	0.900886	1.07485
muscle-related	muscle-related	ENSOARG00000017797	regulation of nucleic acid-templated transcription 1.49E-5	FRYL	protein_coding	FRY-like [Source:HGNC Symbol;Acc:29127]	6:67147519-67289807					ENSBTAG00000000137	FRYL	97	1.15e-26	4.41e-25	3.05703	7.5292	ENSMUSG00000070733	ENSMUST00000094700	93	3.45431	9.60266	3.34e-41	5.16e-40	-0.239873	7.95206	0.110833	0.123889	0.519985	0.90104	5.04795
muscle-related	muscle-related	ENSOARG00000010810	regulation of nucleic acid-templated transcription 1.49E-5	TRPS1	protein_coding	trichorhinophalangeal syndrome I [Source:HGNC Symbol;Acc:12340]	9:61479981-61752577		yes			ENSBTAG00000017694	TRPS1	99	3.76e-22	5.48e-21	2.65955	5.58116	na	na	91	na	na	na	na	na	na	na	na	0.518537	0.90104	4.63192
muscle-related	muscle-related	ENSOARG00000014109	regulation of nucleic acid-templated transcription 1.49E-5	TAF7	protein_coding	TAF7 RNA polymerase II, TATA box binding protein (TBP)-associated factor, 55kDa [Source:HGNC Symbol;Acc:11541]	5:49772873-49773922		yes			ENSBTAG00000011945	TAF7	100	1.5e-11	4.75e-11	-1.25197	5.16158	ENSMUSG00000051316	ENSMUST00000066272	94	2.03039	6.00977	3.55e-24	8.57e-24	-3.87002	6.28445	5.37e-22	3.23e-21	0.527004	0.9024	4.93288
muscle-related	muscle-related	ENSOARG00000004768	regulation of nucleic acid-templated transcription 1.49E-5	NACC2	protein_coding	NACC family member 2, BEN and BTB (POZ) domain containing [Source:HGNC Symbol;Acc:23846]	3:3275515-3312889					ENSBTAG00000020490	NACC2	95	4.14e-16	2.21e-15	4.75299	3.07791	ENSMUSG00000026932	ENSMUST00000028300	90	1.49867	6.57285	2.68e-12	3.84e-12	4.21269	3.5883	3.85e-11	8.02e-11	0.53521	0.903279	3.42608
muscle-related	muscle-related	ENSOARG00000019375	regulation of nucleic acid-templated transcription 1.49E-5	HDAC7	protein_coding	histone deacetylase 7 [Source:HGNC Symbol;Acc:14067]	3:138572392-138591946		yes			ENSBTAG00000026819	HDAC7	90	0.000334674	0.000524977	1.44172	4.05628	ENSMUSG00000022475	ENSMUST00000088402	80	-0.54949	7.09095	0.000443923	0.000508036	2.55099	6.3846	5.41e-06	8.03e-06	0.561354	0.910304	3.42181
muscle-related	muscle-related	ENSOARG00000005018	regulation of nucleic acid-templated transcription 1.49E-5	TCF4	protein_coding	transcription factor 4 [Source:HGNC Symbol;Acc:11634]	23:54803976-55181403		yes	muscle-related	muscle-related	ENSBTAG00000016462	TCF4	84	1.6e-21	2.04e-20	4.11829	3.45887	ENSMUSG00000053477	ENSMUST00000066717	86	-0.0343731	7.36148	0.821313	0.8282	5.3247	5.05148	7.89e-22	4.65e-21	0.568275	0.911459	4.06695
muscle-related	muscle-related	ENSOARG00000017641	regulation of nucleic acid-templated transcription 1.49E-5	BMPR2	protein_coding	bone morphogenetic protein receptor, type II (serine/threonine kinase) [Source:HGNC Symbol;Acc:1078]	2:203653532-203710593					ENSBTAG00000006420	BMPR2	86	6.11e-16	3.19e-15	1.79783	5.0261	na	na	94	na	na	na	na	na	na	na	na	0.57151	0.91302	4.33451
muscle-related	muscle-related	ENSOARG00000004797	regulation of nucleic acid-templated transcription 1.49E-5	WWTR1	protein_coding	WW domain containing transcription regulator 1 [Source:HGNC Symbol;Acc:24042]	1:236521435-236666732		yes			ENSBTAG00000007814	WWTR1	99	1.59e-23	3.01e-22	2.36031	5.55245	ENSMUSG00000027803	ENSMUST00000029380	88	-0.119859	8.84492	0.143895	0.151249	3.08661	7.819	9.67e-25	8.49e-24	0.57595	0.914795	5.47096
muscle-related	muscle-related	ENSOARG00000003315	regulation of nucleic acid-templated transcription 1.49E-5	ZNF583	protein_coding	zinc finger protein 583 [Source:HGNC Symbol;Acc:26427]	14:60651895-60665034		yes			ENSBTAG00000000801	ZNF583	98	0.352358	0.388772	0.127834	4.87254	ENSMUSG00000030443	ENSMUST00000062765	81	4.1691	5.36767	1.15e-41	1.89e-40	-4.88542	4.40667	6.23e-25	5.59e-24	0.579884	0.914795	4.41165
muscle-related	muscle-related	ENSOARG00000006933	regulation of nucleic acid-templated transcription 1.49E-5	RSF1	protein_coding	remodeling and spacing factor 1 [Source:HGNC Symbol;Acc:18118]	21:17628601-17727239		yes			ENSBTAG00000020268	RSF1	96	4.89e-25	1.3e-23	2.59503	5.98436	ENSMUSG00000035623	ENSMUST00000042399	81	4.7109	7.32732	4.84e-50	4.09e-48	-2.34891	5.30045	3.47e-17	1.19e-16	0.582521	0.91497	4.02983
muscle-related	muscle-related	ENSOARG00000018427	regulation of nucleic acid-templated transcription 1.49E-5	APBB1	protein_coding	amyloid beta (A4) precursor protein-binding, family B, member 1 (Fe65) [Source:HGNC Symbol;Acc:581]	15:46041263-46059240					ENSBTAG00000015655	APBB1	95	2.26e-10	6.32e-10	1.9524	2.21268	ENSMUSG00000037032	ENSMUST00000081165	89	-0.90064	5.59354	3.27e-09	4.28e-09	3.73718	4.30271	1.46e-15	4.28e-15	0.58345	0.915401	2.52541
muscle-related	muscle-related	ENSOARG00000009234	regulation of nucleic acid-templated transcription 1.49E-5	AHR	protein_coding	aryl hydrocarbon receptor [Source:HGNC Symbol;Acc:348]	4:25879996-25928285		yes			ENSBTAG00000007746	AHR	95	2.05e-15	9.96e-15	1.78355	4.89243	na	na	69	na	na	na	na	na	na	na	na	0.585029	0.916089	4.46013
muscle-related	muscle-related	ENSOARG00000013971	regulation of nucleic acid-templated transcription 1.49E-5	ZEB1	protein_coding	zinc finger E-box binding homeobox 1 [Source:HGNC Symbol;Acc:11642]	13:32852085-33050412		yes	muscle-related	muscle-related	ENSBTAG00000020053	ZEB1	92	4.07e-20	4.04e-19	3.92304	3.64283	ENSMUSG00000024238	ENSMUST00000025081	80	-1.14999	7.94926	1.17e-08	1.51e-08	6.33369	5.95169	1.01e-24	8.81e-24	0.58606	0.916389	3.07801
muscle-related	muscle-related	ENSOARG00000001836	regulation of nucleic acid-templated transcription 1.49E-5	PTRF	protein_coding	polymerase I and transcript release factor [Source:HGNC Symbol;Acc:9688]	11:41994203-42005842					ENSBTAG00000039684	PTRF	97	0.00315551	0.00447482	0.573805	7.25098	ENSMUSG00000004044	ENSMUST00000060792	91	-1.35376	10.3954	9.91e-12	1.39e-11	2.26441	10.6703	1.27e-16	4.12e-16	0.587218	0.916892	7.70402
muscle-related	muscle-related	ENSOARG00000016155	regulation of nucleic acid-templated transcription 1.49E-5	ZMYND11	protein_coding	zinc finger, MYND-type containing 11 [Source:HGNC Symbol;Acc:16966]	13:46002037-46062810					ENSBTAG00000002578	ZMYND11	100	4.42e-16	2.35e-15	1.54357	7.35749	na	na	97	na	na	na	na	na	na	na	na	0.590309	0.9181	5.79935
muscle-related	muscle-related	ENSOARG00000017068	regulation of nucleic acid-templated transcription 1.49E-5	TRAK2	protein_coding	trafficking protein, kinesin binding 2 [Source:HGNC Symbol;Acc:13206]	2:202607127-202687964					ENSBTAG00000014933	TRAK2	98	2.86e-11	8.77e-11	1.45787	4.70586	ENSMUSG00000026028	ENSMUST00000027186	86	1.22738	7.00612	3.79e-18	6.67e-18	0.501288	6.06212	0.017337	0.0207261	0.592395	0.91871	3.83626
muscle-related	muscle-related	ENSOARG00000005141	regulation of nucleic acid-templated transcription 1.49E-5	TET1	protein_coding	tet methylcytosine dioxygenase 1 [Source:HGNC Symbol;Acc:29484]	25:24736185-24856726					ENSBTAG00000037756	TET1	95	1.95e-17	1.24e-16	4.39492	2.19749	ENSMUSG00000047146	ENSMUST00000050826	49	2.42324	5.1244	1.59e-19	2.97e-19	2.50876	1.88978	1.33e-07	2.18e-07	0.598087	0.920752	1.70708
muscle-related	muscle-related	ENSOARG00000008038	regulation of nucleic acid-templated transcription 1.49E-5	BRD2	protein_coding	bromodomain containing 2 [Source:HGNC Symbol;Acc:1103]	20:7388331-7400017					ENSBTAG00000011074	BRD2	99	0.0639159	0.0786201	0.16704	7.54674	ENSMUSG00000024335	ENSMUST00000095347	96	-1.48102	10.5918	1.39e-26	3.96e-26	1.92873	11.0909	6.78e-21	3.55e-20	0.607606	0.920923	4.86064
muscle-related	muscle-related	ENSOARG00000005656	regulation of nucleic acid-templated transcription 1.49E-5	PDE2A	protein_coding	phosphodiesterase 2A, cGMP-stimulated [Source:HGNC Symbol;Acc:8777]	15:50339073-50372682					ENSBTAG00000008419	PDE2A	94	5.1e-08	1.15e-07	1.65937	2.94504	na	na	89	na	na	na	na	na	na	na	na	0.607968	0.920923	2.61153
muscle-related	muscle-related	ENSOARG00000012228	regulation of nucleic acid-templated transcription 1.49E-5	DNAJB5	protein_coding	DnaJ (Hsp40) homolog, subfamily B, member 5 [Source:HGNC Symbol;Acc:14887]	2:53138867-53146827					ENSBTAG00000018318	DNAJB5	81	1.16e-19	1.06e-18	3.40977	3.37337	ENSMUSG00000036052	ENSMUST00000037872	80	2.1186	6.05591	6.55e-16	1.06e-15	1.8164	3.60263	1.14e-12	2.63e-12	0.614006	0.921224	3.62233
muscle-related	muscle-related	ENSOARG00000019011	regulation of nucleic acid-templated transcription 1.49E-5	LRRFIP1	protein_coding	leucine rich repeat (in FLII) interacting protein 1 [Source:HGNC Symbol;Acc:6702]	1:3178973-3270806					ENSBTAG00000005354	LRRFIP1	30	3.27e-32	5.51e-30	3.07679	7.30242	ENSMUSG00000026305	ENSMUST00000068116	37	4.22511	9.06959	1.12e-41	1.85e-40	-1.08564	7.22135	1.57e-11	3.35e-11	0.615428	0.921594	6.98716
muscle-related	muscle-related	ENSOARG00000020894	regulation of nucleic acid-templated transcription 1.49E-5	ETV6	protein_coding	ets variant 6 [Source:HGNC Symbol;Acc:3495]	3:202811328-203017348		yes	muscle-related	muscle-related	ENSBTAG00000014605	ETV6	96	7.65e-07	1.54e-06	-0.570106	3.0625	ENSMUSG00000030199	ENSMUST00000081028	90	-1.21275	5.57163	1.39e-20	2.74e-20	0.980895	5.78599	2.01e-09	3.72e-09	0.626391	0.923795	2.83816
muscle-related	muscle-related	ENSOARG00000020853	regulation of nucleic acid-templated transcription 1.49E-5	CDKN1B	protein_coding	cyclin-dependent kinase inhibitor 1B (p27, Kip1) [Source:HGNC Symbol;Acc:1785]	3:201984035-201990468					ENSBTAG00000018254	CDKN1B	98	0.58254	0.616277	0.0773562	6.05202	ENSMUSG00000003031	ENSMUST00000003115	84	5.27322	6.09921	1.39e-45	4.52e-44	-6.20019	5.15379	1.6e-28	2.58e-27	0.628543	0.925223	4.38484
muscle-related	muscle-related	ENSOARG00000008069	regulation of nucleic acid-templated transcription 1.49E-5	TEAD1	protein_coding	TEA domain family member 1 (SV40 transcriptional enhancer factor) [Source:HGNC Symbol;Acc:11714]	15:39369981-39631064		yes			ENSBTAG00000032657	TEAD1	83	1.39e-18	1.07e-17	3.59596	3.86569	ENSMUSG00000055320	ENSMUST00000069256	99	-1.42782	8.16107	2.67e-18	4.74e-18	6.21557	6.41213	2.35e-20	1.15e-19	0.628612	0.925223	4.79038
muscle-related	muscle-related	ENSOARG00000003667	regulation of nucleic acid-templated transcription 1.49E-5	ZBTB47	protein_coding	zinc finger and BTB domain containing 47 [Source:HGNC Symbol;Acc:26955]	19:14718770-14724982		yes			ENSBTAG00000017365	ZBTB47	64	1.6e-16	9e-16	3.87627	3.9415	na	na	75	na	na	na	na	na	na	na	na	0.629342	0.925674	4.6397
muscle-related	muscle-related	ENSOARG00000015283	regulation of nucleic acid-templated transcription 1.49E-5	WAC	protein_coding	WW domain containing adaptor with coiled-coil [Source:HGNC Symbol;Acc:17327]	13:35161880-35237705					ENSBTAG00000018263	WAC	99	0.0210429	0.0273497	0.2539	6.95736	ENSMUSG00000024283	ENSMUST00000074919	95	2.99771	8.09836	6.5e-40	8.07e-39	-2.9721	7.7914	3.22e-22	2e-21	0.63293	0.926555	6.15824
muscle-related	muscle-related	ENSOARG00000005208	regulation of nucleic acid-templated transcription 1.49E-5	FLNA	protein_coding	filamin A, alpha [Source:HGNC Symbol;Acc:3754]	X:77260856-77284094					ENSBTAG00000011190	FLNA	96	5.91e-21	6.72e-20	6.97196	10.612	ENSMUSG00000031328	ENSMUST00000101454	95	2.84806	13.9523	4.81e-27	1.41e-26	4.17833	11.0866	3.47e-10	6.77e-10	0.636119	0.928191	10.3493
muscle-related	muscle-related	ENSOARG00000019385	regulation of nucleic acid-templated transcription 1.49E-5	ZNF512	protein_coding	zinc finger protein 512 [Source:HGNC Symbol;Acc:29380]	3:34485866-34513217		yes			ENSBTAG00000003902	ZNF512	100	3.44e-05	5.94e-05	0.756986	4.04412	ENSMUSG00000062761	ENSMUST00000076264	85	0.506488	6.33744	5.3e-09	6.88e-09	0.502616	5.75398	0.0246218	0.0290714	0.639517	0.928311	3.95799
muscle-related	muscle-related	ENSOARG00000020875	regulation of nucleic acid-templated transcription 1.49E-5	LRP6	protein_coding	low density lipoprotein receptor-related protein 6 [Source:HGNC Symbol;Acc:6698]	3:202400052-202571861					ENSBTAG00000011761	LRP6	99	9.4e-28	4.98e-26	4.56072	4.9163	na	na	98	na	na	na	na	na	na	na	na	0.648002	0.931057	4.02827
muscle-related	muscle-related	ENSOARG00000020903	regulation of nucleic acid-templated transcription 1.49E-5	CCPG1	protein_coding	cell cycle progression 1 [Source:HGNC Symbol;Acc:24227]	7:51946458-51969770					ENSBTAG00000012741	CCPG1	91	1.25e-12	4.4e-12	1.48006	5.71555	ENSMUSG00000034563	ENSMUST00000085350	69	2.18674	7.658	7.51e-29	2.54e-28	-0.61062	6.70819	0.00137653	0.00177075	0.655081	0.932213	5.21046
muscle-related	muscle-related	ENSOARG00000008239	regulation of nucleic acid-templated transcription 1.49E-5	ZNF692	protein_coding	zinc finger protein 692 [Source:HGNC Symbol;Acc:26049]	5:40088840-40096447		yes			ENSBTAG00000021115	ZNF692	98	1.93e-11	6.02e-11	1.16692	4.87041	ENSMUSG00000037243	ENSMUST00000049353	74	2.10141	6.68183	1.81e-27	5.48e-27	-0.962125	5.72344	1.34e-07	2.2e-07	0.665299	0.934803	4.87594
muscle-related	muscle-related	ENSOARG00000007850	regulation of nucleic acid-templated transcription 1.49E-5	ROR2	protein_coding	receptor tyrosine kinase-like orphan receptor 2 [Source:HGNC Symbol;Acc:10257]	2:26611152-26666181					ENSBTAG00000005092	ROR2	97	1.09e-17	7.3e-17	4.18443	2.85979	ENSMUSG00000021464	ENSMUST00000021918	91	2.18487	5.81719	3.67e-19	6.76e-19	2.64723	2.86263	1.99e-08	3.43e-08	0.664045	0.934803	3.44309
muscle-related	muscle-related	ENSOARG00000011139	regulation of nucleic acid-templated transcription 1.49E-5	RNF141	protein_coding	ring finger protein 141 [Source:HGNC Symbol;Acc:21159]	15:41708926-41732109					ENSBTAG00000015824	RNF141	99	0.667829	0.698147	-0.0709556	2.29899	na	na	98	na	na	na	na	na	na	na	na	0.680315	0.937584	3.46262
muscle-related	muscle-related	ENSOARG00000005581	regulation of nucleic acid-templated transcription 1.49E-5	PPARGC1A	protein_coding	peroxisome proliferator-activated receptor gamma, coactivator 1 alpha [Source:HGNC Symbol;Acc:9237]	6:43226818-43331352		yes			ENSBTAG00000017024	PPARGC1A	99	4.04e-11	1.22e-10	2.45802	3.58129	ENSMUSG00000029167	ENSMUST00000031059	90	1.42149	6.18047	3.26e-08	4.14e-08	1.52779	4.40763	1.84e-05	2.64e-05	0.682897	0.937584	3.61755
muscle-related	muscle-related	ENSOARG00000014895	regulation of nucleic acid-templated transcription 1.49E-5	MAF1	protein_coding	MAF1 homolog (S. cerevisiae) [Source:HGNC Symbol;Acc:24966]	9:13682676-13684128					ENSBTAG00000012242	MAF1	100	0.241868	0.273603	0.2674	6.44895	ENSMUSG00000022553	ENSMUST00000023212	94	-0.794225	9.19699	3.66e-11	5.07e-11	1.33365	9.45871	3.59e-05	5.06e-05	0.684793	0.938198	7.21853
muscle-related	muscle-related	ENSOARG00000019738	regulation of nucleic acid-templated transcription 1.49E-5	PRICKLE1	protein_coding	prickle homolog 1 (Drosophila) [Source:HGNC Symbol;Acc:17019]	3:144139524-144247083					ENSBTAG00000008596	PRICKLE1	99	8.8e-13	3.15e-12	2.04723	4.0429	ENSMUSG00000036158	ENSMUST00000048982	92	0.97945	6.67334	3.16e-08	4.02e-08	1.572	5.3293	8.62e-09	1.53e-08	0.692176	0.93953	3.75569
muscle-related	muscle-related	ENSOARG00000017793	regulation of nucleic acid-templated transcription 1.49E-5	IRF2BP2	protein_coding	interferon regulatory factor 2 binding protein 2 [Source:HGNC Symbol;Acc:21729]	25:7453942-7454718					ENSBTAG00000046841	IRF2BP2	90	5.36e-10	1.45e-09	0.741332	5.57098	na	na	90	na	na	na	na	na	na	na	na	0.69835	0.940807	6.45342
muscle-related	muscle-related	ENSOARG00000013406	regulation of nucleic acid-templated transcription 1.49E-5	AFF4	protein_coding	AF4/FMR2 family, member 4 [Source:HGNC Symbol;Acc:17869]	5:41858721-41906704		yes			ENSBTAG00000009482	AFF4	99	1.3e-20	1.4e-19	2.86932	5.93754	ENSMUSG00000049470	ENSMUST00000060945	92	3.74597	7.80543	8.48e-47	3.52e-45	-0.768689	5.86668	0.00195496	0.00249476	0.72803	0.947345	5.38975
muscle-related	muscle-related	ENSOARG00000000809	regulation of nucleic acid-templated transcription 1.49E-5	STAT5A	protein_coding	signal transducer and activator of transcription 5A [Source:RefSeq peptide;Acc:NP_001009402]	11:41880530-41900273		yes			ENSBTAG00000009496	STAT5A	96	0.00460656	0.00641428	0.346091	3.57491	ENSMUSG00000004043	ENSMUST00000004145	86	-2.50166	6.99269	6.67e-32	2.98e-31	3.49956	7.0807	1.61e-22	1.03e-21	0.727978	0.947345	2.81378
muscle-related	muscle-related	ENSOARG00000015881	regulation of nucleic acid-templated transcription 1.49E-5	UBP1	protein_coding	upstream binding protein 1 (LBP-1a) [Source:HGNC Symbol;Acc:12507]	19:7577673-7644719		yes			ENSBTAG00000003968	UBP1	98	0.360875	0.397083	0.0857041	6.00807	ENSMUSG00000009741	ENSMUST00000009885	92	1.48553	7.68034	6.17e-27	1.8e-26	-1.46547	7.60718	3.31e-16	1.03e-15	0.743076	0.950804	5.32478
muscle-related	muscle-related	ENSOARG00000009833	regulation of nucleic acid-templated transcription 1.49E-5	MITF	protein_coding	microphthalmia-associated transcription factor [Source:HGNC Symbol;Acc:7105]	19:31583798-31811540		yes	muscle-related	muscle-related	ENSBTAG00000006679	MITF	78	9.77e-11	2.84e-10	2.21828	3.10886	ENSMUSG00000035158	ENSMUST00000043637	93	2.86581	4.97254	6.97e-25	1.76e-24	-0.629192	2.86544	0.074227	0.0842196	0.742533	0.950804	3.14942
muscle-related	muscle-related	ENSOARG00000005011	regulation of nucleic acid-templated transcription 1.49E-5	TTC21B	protein_coding	tetratricopeptide repeat domain 21B [Source:HGNC Symbol;Acc:25660]	2:142467231-142560694					ENSBTAG00000016512	TTC21B	98	1.52e-05	2.72e-05	0.979746	3.94056	na	na	87	na	na	na	na	na	na	na	na	0.738525	0.950804	2.69872
muscle-related	muscle-related	ENSOARG00000001687	regulation of nucleic acid-templated transcription 1.49E-5	ARMCX3	protein_coding	armadillo repeat containing, X-linked 3 [Source:HGNC Symbol;Acc:24065]	X:125795062-125796201					ENSBTAG00000037996	ARMCX3	99	0.0193508	0.0252538	0.374692	5.0947	ENSMUSG00000049047	ENSMUST00000081834	94	0.34794	7.33796	5.51e-07	6.79e-07	0.193241	7.18569	0.343799	0.365187	0.764619	0.954977	5.4308
muscle-related	muscle-related	ENSOARG00000004051	regulation of nucleic acid-templated transcription 1.49E-5	DVL1	protein_coding	dishevelled segment polarity protein 1 [Source:HGNC Symbol;Acc:3084]	12:49251662-49262858					ENSBTAG00000010696	DVL1	80	9.64e-06	1.76e-05	2.34493	4.71502	ENSMUSG00000029071	ENSMUST00000030948	92	-0.060205	7.93506	0.319433	0.331127	3.03378	6.798	3.93e-05	5.52e-05	0.78084	0.958098	4.78741
muscle-related	muscle-related	ENSOARG00000009665	regulation of nucleic acid-templated transcription 1.49E-5	MTPN	protein_coding	myotrophin [Source:HGNC Symbol;Acc:15667]	4:99508853-99532363					ENSBTAG00000007806	MTPN	82	1.18e-18	9.25e-18	-1.58342	4.38298	ENSMUSG00000029840	ENSMUST00000031866	83	-3.47652	7.44333	3.27e-46	1.2e-44	2.18371	8.80554	1.71e-18	6.74e-18	0.784671	0.958571	5.69639
muscle-related	muscle-related	ENSOARG00000005520	regulation of nucleic acid-templated transcription 1.49E-5	MAZ	protein_coding	MYC-associated zinc finger protein (purine-binding transcription factor) [Source:HGNC Symbol;Acc:6914]	24:26444852-26449254		yes			na	na	na	na	na	na	na	ENSMUSG00000030678	ENSMUST00000032916	74	2.56149	5.83382	8.79e-34	4.83e-33	na	na	na	na	0.786105	0.95885	5.0916
muscle-related	muscle-related	ENSOARG00000020750	regulation of nucleic acid-templated transcription 1.49E-5	SMYD1	protein_coding	SET and MYND domain containing 1 [Source:HGNC Symbol;Acc:20986]	3:58632941-58675138		yes			ENSBTAG00000021120	SMYD1	99	4.49e-23	7.81e-22	5.99685	1.5626	na	na	94	na	na	na	na	na	na	na	na	0.787912	0.958884	3.84206
muscle-related	muscle-related	ENSOARG00000005631	regulation of nucleic acid-templated transcription 1.49E-5	PHF19	protein_coding	PHD finger protein 19 [Source:HGNC Symbol;Acc:24566]	2:2621506-2639926					ENSBTAG00000016958	PHF19	99	0.771687	0.794453	0.0477781	3.65297	ENSMUSG00000026873	ENSMUST00000028232	88	2.1922	4.94076	7.18e-27	2.08e-26	-2.5552	4.20135	1.66e-13	4.09e-13	0.788331	0.958926	2.54342
muscle-related	muscle-related	ENSOARG00000017317	regulation of nucleic acid-templated transcription 1.49E-5	CARM1	protein_coding	coactivator-associated arginine methyltransferase 1 [Source:HGNC Symbol;Acc:23393]	5:13012483-13034617		yes			ENSBTAG00000012048	CARM1	93	4.87e-05	8.29e-05	0.753113	5.16292	ENSMUSG00000032185	ENSMUST00000034703	91	0.647484	7.4364	1.19e-12	1.73e-12	0.293335	7.05495	0.18223	0.199676	0.805592	0.962775	4.68208
muscle-related	muscle-related	ENSOARG00000018897	regulation of nucleic acid-templated transcription 1.49E-5	IFT57	protein_coding	intraflagellar transport 57 homolog (Chlamydomonas) [Source:HGNC Symbol;Acc:17367]	1:171357240-171426036					ENSBTAG00000005787	IFT57	98	1.49e-08	3.5e-08	-1.1646	4.60367	ENSMUSG00000032965	ENSMUST00000046777	93	-1.74644	7.09317	3.34e-24	8.09e-24	0.754624	8.00506	0.000519322	0.000685748	0.807315	0.96372	4.18289
muscle-related	muscle-related	ENSOARG00000020034	regulation of nucleic acid-templated transcription 1.49E-5	CSDE1	protein_coding	cold shock domain containing E1, RNA-binding [Source:HGNC Symbol;Acc:29905]	1:91242050-91268955		yes			ENSBTAG00000000678	CSDE1	94	4.63e-07	9.53e-07	-0.636834	8.18314	ENSMUSG00000068823	ENSMUST00000029446	92	4.93049	8.17015	6.81e-49	4.17e-47	-6.13394	7.99389	3.43e-35	2.2e-33	0.811984	0.964324	6.50203
muscle-related	muscle-related	ENSOARG00000010829	regulation of nucleic acid-templated transcription 1.49E-5	ARHGAP35	protein_coding	Rho GTPase activating protein 35 [Source:HGNC Symbol;Acc:4591]	14:53056023-53129584		yes			ENSBTAG00000015543	ARHGAP35	96	4.4e-25	1.18e-23	1.66506	6.70956	ENSMUSG00000058230	ENSMUST00000075845	94	0.332751	9.56375	6.36e-09	8.24e-09	1.6762	8.98017	1.28e-21	7.34e-21	0.814256	0.964398	4.81129
muscle-related	muscle-related	ENSOARG00000017631	regulation of nucleic acid-templated transcription 1.49E-5	PRKCB	protein_coding	protein kinase C, beta [Source:HGNC Symbol;Acc:9395]	24:21669605-21883171		yes			ENSBTAG00000020921	PRKCB	95	5.41e-17	3.23e-16	4.45142	2.60661	ENSMUSG00000052889	ENSMUST00000064989	94	-0.411933	6.78181	0.0262233	0.0283926	6.13364	4.2491	4.4e-18	1.65e-17	0.816003	0.964879	3.90339
muscle-related	muscle-related	ENSOARG00000012896	regulation of nucleic acid-templated transcription 1.49E-5	KLF9	protein_coding	Kruppel-like factor 9 [Source:HGNC Symbol;Acc:1123]	2:65733123-65757216		yes			ENSBTAG00000016229	KLF9	99	2.66e-11	8.19e-11	2.59865	3.29924	ENSMUSG00000033863	ENSMUST00000036884	98	-0.782671	6.89174	0.000189689	0.000219344	4.32802	5.4713	7.37e-17	2.45e-16	0.830593	0.968934	5.17211
muscle-related	muscle-related	ENSOARG00000005626	regulation of nucleic acid-templated transcription 1.49E-5	RHOQ	protein_coding	ras homolog family member Q [Source:HGNC Symbol;Acc:17736]	3:77674127-77679583					ENSBTAG00000013749	RHOQ	96	0.585641	0.619243	0.119008	3.54905	ENSMUSG00000024143	ENSMUST00000024956	95	-3.56883	7.33478	1.72e-27	5.21e-27	4.43551	7.68355	9.33e-20	4.27e-19	0.830737	0.968934	5.25813
muscle-related	muscle-related	ENSOARG00000015078	regulation of nucleic acid-templated transcription 1.49E-5	IRF1	protein_coding	Ovis aries interferon regulatory factor 1 (IRF1), mRNA. [Source:RefSeq mRNA;Acc:NM_001009751]	5:19485039-19491419		yes	muscle-related	muscle-related	ENSBTAG00000031231	IRF1	98	1.41e-08	3.34e-08	1.11361	3.47342	ENSMUSG00000018899	ENSMUST00000019043	83	-4.04354	7.85981	2.36e-30	9.08e-30	6.17642	7.77368	5.57e-32	1.76e-30	0.844406	0.971559	4.00263
muscle-related	muscle-related	ENSOARG00000007547	regulation of nucleic acid-templated transcription 1.49E-5	TSC22D1	protein_coding	TSC22 domain family, member 1 [Source:HGNC Symbol;Acc:16826]	10:15065088-15067047					na	na	na	na	na	na	na	na	na	na	na	na	na	na	na	na	na	na	0.848913	0.972743	5.31551
muscle-related	muscle-related	ENSOARG00000009693	regulation of nucleic acid-templated transcription 1.49E-5	FOXP1	protein_coding	forkhead box P1 [Source:HGNC Symbol;Acc:3823]	19:30316683-30652063		yes			ENSBTAG00000016533	FOXP1	100	7.62e-11	2.24e-10	0.711841	5.91035	ENSMUSG00000030067	ENSMUST00000074346	96	1.43439	7.8651	1.22e-26	3.48e-26	-0.657381	7.4776	2.74e-08	4.7e-08	0.862281	0.974344	5.31332
muscle-related	muscle-related	ENSOARG00000012126	regulation of nucleic acid-templated transcription 1.49E-5	TEAD3	protein_coding	TEA domain family member 3 [Source:HGNC Symbol;Acc:11716]	20:9551273-9570868		yes			ENSBTAG00000019495	TEAD3	94	1.47e-08	3.47e-08	-1.48905	5.07653	ENSMUSG00000002249	ENSMUST00000080572	92	3.65405	5.12791	1.09e-40	1.55e-39	-6.2244	5.08974	4.07e-22	2.48e-21	0.865692	0.975318	4.34446
muscle-related	muscle-related	ENSOARG00000003916	regulation of nucleic acid-templated transcription 1.49E-5	SMARCD3	protein_coding	SWI/SNF related, matrix associated, actin dependent regulator of chromatin, subfamily d, member 3 [Source:HGNC Symbol;Acc:11108]	4:113207129-113216907		yes-muscle cell differentiation 6.58E-4			ENSBTAG00000014372	SMARCD3	84	3.19e-17	1.96e-16	2.80612	3.98603	ENSMUSG00000028949	ENSMUST00000030791	88	0.671631	7.06179	0.000153398	0.000177842	2.87457	5.38503	1.2e-18	4.82e-18	0.870332	0.976066	4.26631
muscle-related	muscle-related	ENSOARG00000015604	regulation of nucleic acid-templated transcription 1.49E-5	SATB1	protein_coding	SATB homeobox 1 [Source:HGNC Symbol;Acc:10541]	1:273521292-273600112		yes			ENSBTAG00000021158	SATB1	94	8.42e-12	2.73e-11	2.55121	2.52913	na	na	88	na	na	na	na	na	na	na	na	0.886709	0.977476	2.57646
muscle-related	muscle-related	ENSOARG00000001519	regulation of nucleic acid-templated transcription 1.49E-5	TRIM38	protein_coding	tripartite motif containing 38 [Source:HGNC Symbol;Acc:10059]	20:30859856-30873824					ENSBTAG00000018523	TRIM38	96	5.97e-05	0.000100533	0.823189	3.42257	na	na	56	na	na	na	na	na	na	na	na	0.888889	0.97808	3.57345
muscle-related	muscle-related	ENSOARG00000014574	regulation of nucleic acid-templated transcription 1.49E-5	DMTF1	protein_coding	cyclin D binding myb-like transcription factor 1 [Source:HGNC Symbol;Acc:14603]	4:33148768-33195015		yes			ENSBTAG00000020878	DMTF1	99	0.00422522	0.00590242	-0.399853	4.76481	na	na	93	na	na	na	na	na	na	na	na	0.898348	0.980269	3.59811
muscle-related	muscle-related	ENSOARG00000012886	regulation of nucleic acid-templated transcription 1.49E-5	THRA	protein_coding	thyroid hormone receptor alpha [Source:RefSeq peptide;Acc:NP_001094389]	11:39957731-39971047		yes			ENSBTAG00000010745	THRA	88	0.837215	0.855428	-0.0403654	6.44525	ENSMUSG00000058756	ENSMUST00000064187	68	1.93047	7.89608	1.31e-30	5.16e-30	-2.09168	7.85797	9.64e-10	1.82e-09	0.898517	0.980269	5.63814
muscle-related	muscle-related	ENSOARG00000005939	regulation of nucleic acid-templated transcription 1.49E-5	ZBTB18	protein_coding	zinc finger and BTB domain containing 18 [Source:HGNC Symbol;Acc:13030]	12:31310907-31315684		yes			ENSBTAG00000000385	ZBTB18	91	9.89e-16	5.01e-15	1.2301	3.98613	ENSMUSG00000063659	ENSMUST00000077225	91	-0.828236	7.04571	2.12e-13	3.15e-13	2.64676	6.46984	6.25e-26	6.53e-25	0.902435	0.980903	4.24091
muscle-related	muscle-related	ENSOARG00000019900	regulation of nucleic acid-templated transcription 1.49E-5	FSTL1	protein_coding	follistatin-like 1 [Source:HGNC Symbol;Acc:3972]	1:183430322-183449385					ENSBTAG00000022155	FSTL1	91	1.16e-09	3.03e-09	1.74836	6.59811	na	na	86	na	na	na	na	na	na	na	na	0.910507	0.981545	6.23084
muscle-related	muscle-related	ENSOARG00000008166	regulation of nucleic acid-templated transcription 1.49E-5	RBPJ	protein_coding	recombination signal binding protein for immunoglobulin kappa J region [Source:HGNC Symbol;Acc:5724]	6:45622238-45731169		yes			ENSBTAG00000003602	RBPJ	100	2.41e-15	1.16e-14	1.97179	4.58024	ENSMUSG00000039191	ENSMUST00000037618	97	-0.427769	7.79995	1.71e-08	2.19e-08	3.07247	6.86202	1.23e-15	3.62e-15	0.918526	0.982571	5.08625
muscle-related	muscle-related	ENSOARG00000017375	regulation of nucleic acid-templated transcription 1.49E-5	HIPK3	protein_coding	homeodomain interacting protein kinase 3 [Source:HGNC Symbol;Acc:4915]	15:62086568-62172084					ENSBTAG00000014884	HIPK3	98	1.18e-26	4.49e-25	3.66128	6.99417	ENSMUSG00000027177	ENSMUST00000028600	89	5.87249	8.28908	1.11e-48	6.46e-47	-2.42224	5.71071	8.44e-15	2.32e-14	0.924466	0.983964	5.50876
muscle-related	muscle-related	ENSOARG00000020987	regulation of nucleic acid-templated transcription 1.49E-5	RFX5	protein_coding	regulatory factor X, 5 (influences HLA class II expression) [Source:HGNC Symbol;Acc:9986]	1:100153900-100157876		yes			ENSBTAG00000017580	RFX5	97	2.85e-12	9.7e-12	1.3748	3.11883	ENSMUSG00000005774	ENSMUST00000029772	74	2.76046	4.69224	7.16e-31	2.9e-30	-1.57041	3.01251	1.08e-10	2.19e-10	0.948489	0.990368	3.26521
muscle-related	muscle-related	ENSOARG00000008556	regulation of nucleic acid-templated transcription 1.49E-5	RCBTB1	protein_coding	regulator of chromosome condensation (RCC1) and BTB (POZ) domain containing protein 1 [Source:HGNC Symbol;Acc:18243]	10:19413958-19448600					ENSBTAG00000034269	RCBTB1	99	3.18e-13	1.2e-12	2.13082	3.18093	ENSMUSG00000035469	ENSMUST00000043227	95	-0.877846	6.6154	1.73e-11	2.41e-11	3.89637	5.41762	1.38e-16	4.48e-16	0.957049	0.991736	3.66015
muscle-related	muscle-related	ENSOARG00000012859	regulation of nucleic acid-templated transcription 1.49E-5	CRLF3	protein_coding	cytokine receptor-like factor 3 [Source:HGNC Symbol;Acc:17177]	11:17749754-17775403					ENSBTAG00000018381	CRLF3	98	0.544001	0.579443	0.108057	3.72535	ENSMUSG00000017561	ENSMUST00000061283	92	-1.17248	6.47608	1.08e-17	1.87e-17	1.7162	6.47774	7.41e-09	1.32e-08	0.964047	0.993524	3.91486
muscle-related	muscle-related	ENSOARG00000012777	regulation of nucleic acid-templated transcription 1.49E-5, histone H3-K4 methylation 1.14E-3	SETD1B	protein_coding	SET domain containing 1B [Source:HGNC Symbol;Acc:29187]	17:53062862-53083048		yes			ENSBTAG00000004172	SETD1B	93	0.0590181	0.072869	0.302994	3.64154	ENSMUSG00000038384	ENSMUST00000056053	88	-1.5061	6.61719	1.02e-19	1.92e-19	2.32091	6.5768	4.55e-15	1.27e-14	0.00354442	0.205947	1.72268
muscle-related	muscle-related	ENSOARG00000005193	regulation of nucleic acid-templated transcription 1.49E-5, histone H3-K4 methylation 1.14E-3	KMT2C	protein_coding	lysine (K)-specific methyltransferase 2C [Source:HGNC Symbol;Acc:13726]	4:113983981-114146610		yes			ENSBTAG00000024199	KMT2C	94	1.85e-17	1.19e-16	1.62539	6.54438	ENSMUSG00000038056	ENSMUST00000045291	79	1.74331	8.77633	5.73e-25	1.46e-24	0.0859782	7.96954	0.544816	0.565051	0.00438864	0.222435	3.4791
muscle-related	muscle-related	ENSOARG00000009830	regulation of nucleic acid-templated transcription 1.49E-5, histone H3-K4 methylation 1.14E-3	KMT2A	protein_coding	lysine (K)-specific methyltransferase 2A [Source:HGNC Symbol;Acc:7132]	15:28607005-28679716		yes			ENSBTAG00000018093	KMT2A	99	2.39e-23	4.43e-22	2.73702	5.45285	ENSMUSG00000002028	ENSMUST00000002095	90	1.28635	8.29574	1.47e-18	2.63e-18	1.98791	6.82715	4.82e-15	1.34e-14	0.0092823	0.298029	3.197
muscle-related	muscle-related	ENSOARG00000018975	regulation of nucleic acid-templated transcription 1.49E-5, histone H3-K4 methylation 1.14E-3	KMT2D	protein_coding	lysine (K)-specific methyltransferase 2D [Source:HGNC Symbol;Acc:7133]	3:136982930-137019080					ENSBTAG00000014429	KMT2D	96	1.32e-06	2.6e-06	0.977704	6.24137	ENSMUSG00000048154	ENSMUST00000023741	87	6.08772	6.32575	2.21e-44	5.78e-43	-6.09938	4.79283	1.63e-25	1.58e-24	0.0169783	0.391625	2.75821
epithelium-related	metabolism related	ENSOARG00000013236	respiratory electron transport chain 2.51E-11	UQCRQ	protein_coding	ubiquinol-cytochrome c reductase, complex III subunit VII, 9.5kDa [Source:HGNC Symbol;Acc:29594]	5:41845444-41846327					ENSBTAG00000009479	UQCRQ	98	0.00267342	0.00381944	-0.495631	6.60026	ENSMUSG00000044894	ENSMUST00000061326	84	-3.08317	10.0183	1.18e-29	4.27e-29	2.90666	10.9954	4.8e-20	2.26e-19	0.0202828	0.411547	8.59426
epithelium-related	metabolism related	ENSOARG00000002812	respiratory electron transport chain 2.51E-11	COX5A	protein_coding	cytochrome c oxidase subunit Va [Source:HGNC Symbol;Acc:2267]	18:32680496-32684177					ENSBTAG00000017267	COX5A	98	5.49e-27	2.29e-25	-3.21326	6.81976	ENSMUSG00000000088	ENSMUST00000000090	97	-3.51934	9.29588	2.02e-33	1.07e-32	0.442448	11.6585	5.8e-06	8.59e-06	0.0331525	0.491014	7.24448
epithelium-related	metabolism related	ENSOARG00000011397	respiratory electron transport chain 2.51E-11	ATP5H	protein_coding	Ovis aries ATP synthase, H+ transporting, mitochondrial Fo complex, subunit d (ATP5H), nuclear gene encoding mitochondrial protein, mRNA. [Source:RefSeq mRNA;Acc:NM_001142891]	11:55397692-55404868					ENSBTAG00000021227	ATP5H	98	3.12e-14	1.3e-13	-1.11258	7.85113	ENSMUSG00000034566	ENSMUST00000043931	81	-0.725823	10.0499	3.06e-12	4.38e-12	-0.219503	11.0968	0.0167816	0.0200777	0.0353172	0.499266	5.92804
epithelium-related	metabolism related	ENSOARG00000003683	respiratory electron transport chain 2.51E-11	NDUFA7	protein_coding		5:14642645-14649676					na	na	na	na	na	na	na	ENSMUSG00000041881	ENSMUST00000048249	83	-3.01946	8.72584	2.09e-29	7.4e-29	na	na	na	na	0.0556578	0.562893	7.02213
epithelium-related	metabolism related	ENSOARG00000010008	respiratory electron transport chain 2.51E-11	SDHC	protein_coding	succinate dehydrogenase complex, subunit C, integral membrane protein, 15kDa [Source:HGNC Symbol;Acc:10682]	1:110836468-110865960					ENSBTAG00000015853	SDHC	98	0.596047	0.629605	-0.0659403	6.14157	na	na	81	na	na	na	na	na	na	na	na	0.0573	0.565203	7.2955
epithelium-related	metabolism related	ENSOARG00000005560	respiratory electron transport chain 2.51E-11	UQCR10	protein_coding	ubiquinol-cytochrome c reductase, complex III subunit X [Source:HGNC Symbol;Acc:30863]	17:68430407-68432223					ENSBTAG00000000913	UQCR10	98	0.0477975	0.0596296	-0.553652	6.49335	ENSMUSG00000059534	ENSMUST00000058407	91	-2.00148	9.41904	1.09e-24	2.73e-24	1.75566	10.2729	1.07e-05	1.56e-05	0.0577432	0.567489	8.83257
epithelium-related	metabolism related	ENSOARG00000012773	respiratory electron transport chain 2.51E-11	ATP5O	protein_coding	Ovis aries ATP synthase, H+ transporting, mitochondrial F1 complex, O subunit (ATP5O), nuclear gene encoding mitochondrial protein, mRNA. [Source:RefSeq mRNA;Acc:NM_001165889]	1:119867566-119874405					na	na	na	na	na	na	na	ENSMUSG00000022956	ENSMUST00000023677	74	0.402204	10.4789	3.13e-07	3.88e-07	na	na	na	na	0.0766622	0.610368	8.8757
epithelium-related	metabolism related	ENSOARG00000014760	respiratory electron transport chain 2.51E-11	NDUFB6	protein_coding	Ovis aries NADH dehydrogenase (ubiquinone) 1 beta subcomplex, 6, 17kDa (NDUFB6), nuclear gene encoding mitochondrial protein, mRNA. [Source:RefSeq mRNA;Acc:NM_001185123]	2:100489026-100504967					ENSBTAG00000005907	NDUFB6	98	0.00192057	0.00278247	-0.367393	6.59153	ENSMUSG00000071014	ENSMUST00000095128	80	-0.400165	8.91205	4.32e-06	5.2e-06	0.13787	9.44887	0.215016	0.233805	0.0852206	0.62445	5.78748
epithelium-related	metabolism related	ENSOARG00000015952	respiratory electron transport chain 2.51E-11	NDUFA12	protein_coding	NADH dehydrogenase (ubiquinone) 1 alpha subcomplex, 12 [Source:HGNC Symbol;Acc:23987]	3:131047599-131075182					ENSBTAG00000014669	NDUFA12	86	8.75e-07	1.75e-06	1.02998	5.25833	ENSMUSG00000020022	ENSMUST00000020209	80	-2.29264	8.91239	6.64e-28	2.08e-27	3.94133	8.88711	2.86e-19	1.23e-18	0.0908054	0.633431	7.07418
epithelium-related	metabolism related	ENSOARG00000016831	respiratory electron transport chain 2.51E-11	NDUFB3	protein_coding	NADH dehydrogenase (ubiquinone) 1 beta subcomplex, 3, 12kDa [Source:HGNC Symbol;Acc:7698]	2:202337476-202340818					ENSBTAG00000012760	NDUFB3	99	0.000188757	0.000302643	-0.525982	5.85401	ENSMUSG00000026032	ENSMUST00000027193	80	-1.59434	8.585	2.09e-24	5.12e-24	1.2723	9.30873	2e-10	3.95e-10	0.100394	0.657944	7.64283
epithelium-related	metabolism related	ENSOARG00000015094	respiratory electron transport chain 2.51E-11	UQCRC2	protein_coding	ubiquinol-cytochrome c reductase core protein II [Source:HGNC Symbol;Acc:12586]	24:19686502-19711770					ENSBTAG00000021651	UQCRC2	98	3.88e-22	5.64e-21	1.84885	7.82864	ENSMUSG00000030884	ENSMUST00000033176	85	0.929313	10.4997	2.97e-22	6.38e-22	1.19058	9.90233	2.07e-13	5.07e-13	0.101359	0.658139	8.18952
epithelium-related	metabolism related	ENSOARG00000004946	respiratory electron transport chain 2.51E-11	COX6B1	protein_coding	cytochrome c oxidase subunit VIb polypeptide 1 (ubiquitous) [Source:HGNC Symbol;Acc:2280]	14:45499174-45505755					na	na	na	na	na	na	na	ENSMUSG00000036751	ENSMUST00000075738	74	3.52555	8.63687	3.47e-40	4.5e-39	na	na	na	na	0.11308	0.674105	9.5281
epithelium-related	metabolism related	ENSOARG00000000891	respiratory electron transport chain 2.51E-11	NDUFV2	protein_coding	NADH dehydrogenase (ubiquinone) flavoprotein 2, 24kDa [Source:HGNC Symbol;Acc:7717]	23:41731159-41785983					ENSBTAG00000004871	NDUFV2	94	0.116202	0.138029	0.184473	6.56738	ENSMUSG00000024099	ENSMUST00000024909	89	0.925554	8.54873	1.46e-16	2.44e-16	-0.683205	8.6032	1.67e-05	2.41e-05	0.167984	0.737648	7.18226
epithelium-related	metabolism related	ENSOARG00000005495	respiratory electron transport chain 2.51E-11	UQCRB	protein_coding	ubiquinol-cytochrome c reductase binding protein [Source:HGNC Symbol;Acc:12582]	9:80589147-80590955					ENSBTAG00000001521	UQCRB	94	8.49e-12	2.75e-11	-1.14758	6.87757	ENSMUSG00000021520	ENSMUST00000021993	86	-0.632007	8.98679	2.83e-10	3.81e-10	-0.468142	9.96266	0.000995192	0.00128987	0.231214	0.786623	8.20259
epithelium-related	metabolism related	ENSOARG00000000170	respiratory electron transport chain 2.51E-11	ATP5G3	protein_coding	ATP synthase, H+ transporting, mitochondrial Fo complex, subunit C3 (subunit 9) [Source:HGNC Symbol;Acc:843]	2:133814093-133816722					ENSBTAG00000002944	ATP5G3	98	7.53e-20	7.09e-19	-2.02338	7.95164	ENSMUSG00000018770	ENSMUST00000018914	93	-2.3458	10.4728	6.15e-26	1.67e-25	0.608218	12.1156	1.44e-08	2.51e-08	0.241739	0.793667	8.526
epithelium-related	metabolism related	ENSOARG00000016393	respiratory electron transport chain 2.51E-11	ATP5G2	protein_coding	Ovis aries ATP synthase, H+ transporting, mitochondrial Fo complex, subunit C2 (subunit 9) (ATP5G2), nuclear gene encoding mitochondrial protein, mRNA. [Source:RefSeq mRNA;Acc:NM_001009468]	3:132715794-132719269					ENSBTAG00000005735	ATP5G2	84	3.06e-08	7e-08	-1.07165	7.00861	ENSMUSG00000066724	ENSMUST00000086013	75	-0.135154	8.94154	0.0196562	0.0213682	-0.904509	9.80882	4.24e-05	5.94e-05	0.294837	0.824196	7.83894
epithelium-related	metabolism related	ENSOARG00000008306	respiratory electron transport chain 2.51E-11	ATP5B	protein_coding	ATP synthase, H+ transporting, mitochondrial F1 complex, beta polypeptide [Source:HGNC Symbol;Acc:830]	3:162719098-162726698					ENSBTAG00000013315	ATP5B	99	3.72e-12	1.25e-11	0.660641	10.5002	ENSMUSG00000025393	ENSMUST00000026459	96	0.639653	12.5219	5.76e-21	1.16e-20	0.118564	12.769	0.0756322	0.0857406	0.717988	0.945253	8.77907
type I interferon related	type I interferon related	ENSOARG00000010231	type I interferon 3.34E-5	MX2	protein_coding	Ovis aries myxovirus (influenza virus) resistance 2 (mouse) (MX2), mRNA. [Source:RefSeq mRNA;Acc:NM_001078652]	1:259688071-259716801					ENSBTAG00000008471	MX2	94	0.0366611	0.0463773	0.73081	3.25389	na	na	na	na	na	na	na	na	na	na	na	0.014304	0.365332	2.81581
type I interferon related	type I interferon related	ENSOARG00000006626	type I interferon 3.34E-5	IRF7	protein_coding	interferon regulatory factor 7 [Source:HGNC Symbol;Acc:6122]	21:49460664-49463554		yes	type I interferon related	type I interferon related	ENSBTAG00000047680	IRF7	87	0.575917	0.609996	-0.2624	4.20899	ENSMUSG00000025498	ENSMUST00000097952	59	-3.26322	7.7183	2.36e-23	5.4e-23	3.56421	8.33299	1.4e-06	2.15e-06	0.0249601	0.448302	3.65303
type I interferon related	type I interferon related	ENSOARG00000010283	type I interferon 3.34E-5	MX1	protein_coding	Ovis aries myxovirus (influenza virus) resistance 1, interferon-inducible protein p78 (mouse) (MX1), mRNA. [Source:RefSeq mRNA;Acc:NM_001009753]	1:259737321-259762804					ENSBTAG00000030913	MX1	91	1.93e-06	3.76e-06	2.12773	4.99139	na	na	70	na	na	na	na	na	na	na	na	0.0373848	0.506664	5.12367
type I interferon related	type I interferon related	ENSOARG00000009097	type I interferon 3.34E-5	OAS2	protein_coding	2'-5'-oligoadenylate synthetase 2, 69/71kDa [Source:HGNC Symbol;Acc:8087]	17:61009311-61042799					ENSBTAG00000014628	OAS2	46	5.38e-25	1.4e-23	7.79735	3.20192	ENSMUSG00000032690	ENSMUST00000053909	30	1.98914	7.75864	8.04e-12	1.13e-11	7.26626	3.25236	4.37e-21	2.34e-20	0.180789	0.752504	4.72982
type I interferon related	type I interferon related	ENSOARG00000007622	type I interferon 3.34E-5	PSMB8	protein_coding	proteasome (prosome, macropain) subunit, beta type, 8 [Source:HGNC Symbol;Acc:9545]	20:7273093-7280060					ENSBTAG00000003039	PSMB8	89	0.0188641	0.0246574	0.480199	3.8005	ENSMUSG00000024338	ENSMUST00000025196	76	-4.12037	7.97117	3.24e-26	8.98e-26	5.43883	8.28805	1.51e-29	2.93e-28	0.308208	0.828375	2.178
type I interferon related	type I interferon related	ENSOARG00000002952	type I interferon 3.34E-5	ADAR	protein_coding	adenosine deaminase, RNA-specific [Source:HGNC Symbol;Acc:225]	1:103398164-103417556					ENSBTAG00000007519	ADAR	97	1.81e-18	1.37e-17	1.39639	5.40968	ENSMUSG00000027951	ENSMUST00000029563	76	0.86782	7.86999	1.69e-14	2.61e-14	0.823853	7.16202	2.59e-10	5.09e-10	0.419495	0.863066	4.36198
epithelium-related	cell cycle related	ENSOARG00000020031			protein_coding		20:29987750-29988175					na	na	na	na	na	na	na	na	na	na	na	na	na	na	na	na	na	na	0.000388222	0.0664329	5.96259
epithelium-related	cell cycle related	ENSOARG00000009247		HIST1H2AD	protein_coding	histone cluster 1, H2ad [Source:HGNC Symbol;Acc:4729]	20:29964876-29965268					na	na	na	na	na	na	na	na	na	99	na	na	na	na	na	na	na	na	0.000535625	0.0786864	6.76218
epithelium-related	cell cycle related	ENSOARG00000008530			protein_coding		5:16805816-16842579					ENSBTAG00000002224	UHRF1	99	0.0133598	0.0177778	0.410593	5.43939	ENSMUSG00000001228	ENSMUST00000001258	71	1.59462	7.17653	2.94e-16	4.83e-16	-1.22545	6.82301	3.19e-07	5.12e-07	0.000703965	0.0923229	3.19914
epithelium-related	cell cycle related	ENSOARG00000000647			protein_coding		22:13731294-13771253					na	na	na	na	na	na	na	na	na	na	na	na	na	na	na	na	na	na	0.000892529	0.107096	3.206
epithelium-related	cell cycle related	ENSOARG00000018233		H2B	protein_coding		20:29948572-29949037					na	na	na	na	na	na	na	na	na	89	na	na	na	na	na	na	na	na	0.00497973	0.234205	5.80521
epithelium-related	cell cycle related	ENSOARG00000000984		HIST1H2BD	protein_coding	histone cluster 1, H2bd [Source:HGNC Symbol;Acc:4747]	20:30728343-30729045					ENSBTAG00000031778	HIST1H2BD	91	0.00282614	0.00403114	0.571577	3.68818	na	na	91	na	na	na	na	na	na	na	na	0.00479975	0.234205	5.64824
epithelium-related	cell cycle related	ENSOARG00000020057			protein_coding		20:30657511-30657843					na	na	na	na	na	na	na	ENSMUSG00000067455	ENSMUST00000087714	94	0.89204	6.11798	1.51e-08	1.94e-08	na	na	na	na	0.00516005	0.239219	6.28035
epithelium-related	cell cycle related	ENSOARG00000020545		ELOVL1	protein_coding	ELOVL fatty acid elongase 1 [Source:HGNC Symbol;Acc:14418]	1:17819401-17823651					ENSBTAG00000009813	ELOVL1	87	0.000108092	0.000177116	-0.753396	6.71247	ENSMUSG00000006390	ENSMUST00000067896	80	-0.113351	8.75622	0.178849	0.187315	-0.581644	9.44465	0.00764309	0.00939277	0.00523956	0.239701	6.67819
epithelium-related	cell cycle related	ENSOARG00000014126		HMMR	protein_coding	hyaluronan-mediated motility receptor (RHAMM) [Source:HGNC Symbol;Acc:5012]	5:72459034-72489512					ENSBTAG00000014773	HMMR	97	0.183755	0.212181	-0.343992	3.05345	ENSMUSG00000020330	ENSMUST00000020579	73	5.62639	2.71767	2.56e-28	8.25e-28	-6.77072	1.47192	3.46e-24	2.8e-23	0.00521298	0.239701	2.44149
epithelium-related	cell cycle related	ENSOARG00000000979			protein_coding		20:30711670-30712720					ENSBTAG00000024177	HIST1H2BF	91	8.03e-25	2.02e-23	5.63438	1.45276	na	na	na	na	na	na	na	na	na	na	na	0.00598946	0.249379	5.49598
epithelium-related	cell cycle related	ENSOARG00000001377			protein_coding		20:30815888-30816649					na	na	na	na	na	na	na	na	na	96	na	na	na	na	na	na	na	na	0.00748298	0.27162	5.84929
epithelium-related	cell cycle related	ENSOARG00000020669		HIST2H2BF	protein_coding	histone cluster 2, H2bf [Source:HGNC Symbol;Acc:24700]	1:98848183-98848655					na	na	na	na	na	na	na	na	na	91	na	na	na	na	na	na	na	na	0.00836417	0.288574	7.41257
epithelium-related	cell cycle related	ENSOARG00000000710			protein_coding		20:30652203-30652605					na	na	na	na	na	na	na	na	na	na	na	na	na	na	na	na	na	na	0.0148901	0.374107	5.78566
epithelium-related	cell cycle related	ENSOARG00000013896		HOMER2	protein_coding	homer homolog 2 (Drosophila) [Source:HGNC Symbol;Acc:17513]	18:22220249-22257760					ENSBTAG00000017715	HOMER2	95	9.43e-08	2.06e-07	-0.875763	7.33204	ENSMUSG00000025813	ENSMUST00000026922	91	4.62328	7.31985	6.7e-38	6.3e-37	-6.2737	7.20085	1.15e-33	5.36e-32	0.0161821	0.384988	6.89041
epithelium-related	cell cycle related	ENSOARG00000020067		HIST1H2AL	protein_coding	histone cluster 1, H2al [Source:HGNC Symbol;Acc:4730]	20:30698382-30698774					ENSBTAG00000024183	HIST1H2AM	100	1.88e-34	5.19e-32	6.64542	1.921	ENSMUSG00000094777	ENSMUST00000081342	98	-1.20517	7.3149	7.38e-14	1.12e-13	9.56597	3.76114	1.32e-36	1.2e-34	0.0168527	0.391625	6.28758
epithelium-related	cell cycle related	ENSOARG00000020042		HIST1H2AG	protein_coding	histone cluster 1, H2ag [Source:HGNC Symbol;Acc:4737]	20:30314988-30315368					na	na	na	na	na	na	na	na	na	na	na	na	na	na	na	na	na	na	0.0169856	0.391625	5.29883
epithelium-related	cell cycle related	ENSOARG00000020087		HIST1H3C	protein_coding		20:30842254-30842673					ENSBTAG00000024175	HIST1H3J	98	1.08e-27	5.46e-26	5.90468	1.76864	na	na	98	na	na	na	na	na	na	na	na	0.0184728	0.399871	5.81228
epithelium-related	cell cycle related	ENSOARG00000010190		TCF19	protein_coding	transcription factor 19 [Source:HGNC Symbol;Acc:11629]	20:27066140-27068793					ENSBTAG00000014435	TCF19	97	4.73e-16	2.51e-15	-2.10161	2.97239	na	na	59	na	na	na	na	na	na	na	na	0.0190701	0.404245	2.48462
epithelium-related	cell cycle related	ENSOARG00000018500			protein_coding		20:30305867-30306538					na	na	na	na	na	na	na	na	na	na	na	na	na	na	na	na	na	na	0.023264	0.435086	7.31653
epithelium-related	cell cycle related	ENSOARG00000009196		HIST1H2AG-like	protein_coding		20:29931156-29931548					na	na	na	na	na	na	na	na	na	na	na	na	na	na	na	na	na	na	0.023604	0.439141	6.55076
epithelium-related	cell cycle related	ENSOARG00000000584			protein_coding		20:30638070-30638762					na	na	na	na	na	na	na	na	na	na	na	na	na	na	na	na	na	na	0.0252067	0.448669	6.48169
epithelium-related	cell cycle related	ENSOARG00000009236		HIST1H2AI	protein_coding	histone cluster 1, H2ai [Source:HGNC Symbol;Acc:4725]	20:29947875-29948267					na	na	na	na	na	na	na	na	na	na	na	na	na	na	na	na	na	na	0.0264398	0.456355	6.06314
epithelium-related	cell cycle related	ENSOARG00000020040			protein_coding		20:30305149-30305553					na	na	na	na	na	na	na	na	na	na	na	na	na	na	na	na	na	na	0.0298601	0.479362	6.31838
epithelium-related	cell cycle related	ENSOARG00000012567			protein_coding		1:98859706-98860017					na	na	na	na	na	na	na	na	na	na	na	na	na	na	na	na	na	na	0.0365486	0.502453	7.61895
epithelium-related	cell cycle related	ENSOARG00000009266		HIST1H4C	protein_coding		20:29980761-29981093					na	na	na	na	na	na	na	na	na	94	na	na	na	na	na	na	na	na	0.0380795	0.508152	6.07545
epithelium-related	cell cycle related	ENSOARG00000004318		CDC2	protein_coding	Ovis aries cyclin-dependent kinase 1 (CDK1), mRNA. [Source:RefSeq mRNA;Acc:NM_001142508]	25:16420009-16437119					na	na	na	na	na	na	na	ENSMUSG00000019942	ENSMUST00000020099	97	2.70355	3.84061	1.01e-19	1.9e-19	na	na	na	na	0.0499806	0.547478	0.890167
epithelium-related	cell cycle related	ENSOARG00000018259		HIST1H2BN	protein_coding	histone cluster 1, H2bn [Source:HGNC Symbol;Acc:4749]	20:29963721-29964558					ENSBTAG00000031886	HIST1H2BN	91	2.35e-05	4.12e-05	-0.767512	4.57259	na	na	na	na	na	na	na	na	na	na	na	0.0507629	0.549326	5.9331
epithelium-related	cell cycle related	ENSOARG00000000910		HM13	protein_coding	histocompatibility (minor) 13 [Source:HGNC Symbol;Acc:16435]	13:60411547-60450182					ENSBTAG00000008840	HM13	90	5.51e-05	9.32e-05	-0.60181	5.72104	ENSMUSG00000019188	ENSMUST00000079247	83	0.565809	7.48623	2.37e-12	3.41e-12	-1.22364	7.88037	1.08e-08	1.9e-08	0.0539646	0.558321	5.34834
epithelium-related	cell cycle related	ENSOARG00000020055			protein_coding		20:30639155-30639547					na	na	na	na	na	na	na	na	na	na	na	na	na	na	na	na	na	na	0.05623	0.563736	7.66518
epithelium-related	cell cycle related	ENSOARG00000020059			protein_coding		20:30662997-30663332					ENSBTAG00000033030	HIST1H4I	92	1.18e-42	1.47e-39	7.88801	2.38543	na	na	93	na	na	na	na	na	na	na	na	0.0713489	0.601866	7.37103
epithelium-related	cell cycle related	ENSOARG00000000671			protein_coding		20:30650570-30651026					na	na	na	na	na	na	na	ENSMUSG00000047246	ENSMUST00000051091	91	6.00802	5.04049	7.39e-36	5.26e-35	na	na	na	na	0.0790004	0.613383	6.91631
epithelium-related	cell cycle related	ENSOARG00000020071		HIST1H4E	protein_coding	histone cluster 1, H4e [Source:HGNC Symbol;Acc:4790]	20:30707444-30707764					na	na	na	na	na	na	na	na	na	na	na	na	na	na	na	na	na	na	0.0910283	0.63418	7.88114
epithelium-related	cell cycle related	ENSOARG00000020064			protein_coding		20:30681198-30681518					ENSBTAG00000039812	HIST4H4	97	0.000126356	0.000205528	0.613976	4.33514	na	na	97	na	na	na	na	na	na	na	na	0.106545	0.665028	6.58046
epithelium-related	cell cycle related	ENSOARG00000014854		STT3B	protein_coding	STT3B, subunit of the oligosaccharyltransferase complex (catalytic) [Source:HGNC Symbol;Acc:30611]	19:6017347-6064434					ENSBTAG00000007438	STT3B	99	0.303825	0.338857	-0.102101	6.76091	ENSMUSG00000032437	ENSMUST00000035010	98	2.12068	8.11974	9.3e-38	8.54e-37	-2.37979	8.12716	1.33e-20	6.76e-20	0.112816	0.673022	5.75242
epithelium-related	cell cycle related	ENSOARG00000020028		HIST1H2AK	protein_coding	histone cluster 1, H2ak [Source:HGNC Symbol;Acc:4726]	20:29984553-29984945					na	na	na	na	na	na	na	na	na	na	na	na	na	na	na	na	na	na	0.114957	0.67547	4.69744
epithelium-related	cell cycle related	ENSOARG00000000885			protein_coding		20:30691485-30692802					na	na	na	na	na	na	na	na	na	94	na	na	na	na	na	na	na	na	0.145645	0.714006	7.42497
epithelium-related	cell cycle related	ENSOARG00000017000		TEC	protein_coding	tec protein tyrosine kinase [Source:HGNC Symbol;Acc:11719]	6:66799938-66924657					ENSBTAG00000005062	TEC	89	1.14e-08	2.73e-08	-1.11493	3.96546	ENSMUSG00000029217	ENSMUST00000071944	92	0.522206	5.50412	6.8e-06	8.16e-06	-1.88096	5.80352	1.57e-13	3.89e-13	0.193402	0.760327	3.02991
epithelium-related	cell cycle related	ENSOARG00000005759			protein_coding		16:10486355-10496192					na	na	na	na	na	na	na	na	na	na	na	na	na	na	na	na	na	na	0.221737	0.781922	2.88627
epithelium-related	cell cycle related	ENSOARG00000019189		HJURP	protein_coding	Holliday junction recognition protein [Source:HGNC Symbol;Acc:25444]	1:6959525-6970726		yes			ENSBTAG00000024726	HJURP	82	0.0290209	0.0371308	0.378248	2.70954	ENSMUSG00000044783	ENSMUST00000054674	41	-1.29754	5.63085	1.02e-14	1.58e-14	2.30176	5.29514	5.18e-15	1.44e-14	0.243339	0.794274	2.43412
epithelium-related	cell cycle related	ENSOARG00000020610		STRAP	protein_coding	serine/threonine kinase receptor associated protein [Source:HGNC Symbol;Acc:30796]	3:198836581-198856255					ENSBTAG00000014175	STRAP	100	1.11e-05	2.01e-05	-0.488291	6.93014	ENSMUSG00000030224	ENSMUST00000064910	99	-0.0935683	9.08365	0.0414161	0.0445262	-0.324111	9.66321	0.0101075	0.012291	0.246707	0.794894	6.47955
epithelium-related	cell cycle related	ENSOARG00000018192			protein_coding		20:29930396-29930853					na	na	na	na	na	na	na	ENSMUSG00000018102	ENSMUST00000018246	91	-2.67559	6.42087	4.84e-22	1.03e-21	na	na	na	na	0.261159	0.801783	4.95806
epithelium-related	cell cycle related	ENSOARG00000008850		MMAA	protein_coding	methylmalonic aciduria (cobalamin deficiency) cblA type [Source:HGNC Symbol;Acc:18871]	17:12371501-12388177					ENSBTAG00000012800	MMAA	98	0.168643	0.19593	0.184348	5.3785	ENSMUSG00000037022	ENSMUST00000048718	78	-0.0828601	7.73629	0.425556	0.437541	0.445911	7.80675	0.00181954	0.00232739	0.266206	0.806176	5.31239
epithelium-related	cell cycle related	ENSOARG00000015347		KPNA2	protein_coding	karyopherin alpha 2 (RAG cohort 1, importin alpha 1) [Source:HGNC Symbol;Acc:6395]	11:48337065-48345443					ENSBTAG00000012225	KPNA2	99	0.845156	0.862464	0.0228176	6.4722	ENSMUSG00000066878	ENSMUST00000086423	94	2.15886	7.85546	2.65e-30	1.02e-29	-2.29705	7.75334	1.23e-19	5.53e-19	0.353285	0.847775	5.83016
epithelium-related	cell cycle related	ENSOARG00000010203		SNRPD2	protein_coding	small nuclear ribonucleoprotein D2 polypeptide 16.5kDa [Source:HGNC Symbol;Acc:11159]	14:52323358-52324684					ENSBTAG00000012177	SNRPD2	99	6.35e-08	1.41e-07	-1.47565	5.65998	ENSMUSG00000040824	ENSMUST00000049294	99	-1.44927	7.92532	9.42e-28	2.92e-27	0.0464196	9.07361	0.876281	0.884389	0.356538	0.847775	6.85404
epithelium-related	cell cycle related	ENSOARG00000003430		PDZK1IP1	protein_coding	PDZK1 interacting protein 1 [Source:HGNC Symbol;Acc:16887]	1:21490161-21497239					ENSBTAG00000002555	PDZK1IP1	91	9.32e-39	6.45e-36	6.95126	1.91706	ENSMUSG00000028716	ENSMUST00000030488	76	4.10065	5.16038	6.74e-34	3.75e-33	3.38555	0.313737	1.14e-20	5.83e-20	0.427105	0.866337	3.7834
epithelium-related	cell cycle related	ENSOARG00000004625		VARS	protein_coding	valyl-tRNA synthetase [Source:HGNC Symbol;Acc:12651]	20:26673832-26680831					na	na	na	na	na	na	na	ENSMUSG00000007029	ENSMUST00000087315	80	0.450413	8.01412	2.58e-11	3.59e-11	na	na	na	na	0.50027	0.894911	5.03363
epithelium-related	cell cycle related	ENSOARG00000017530		GNPNAT1	protein_coding	glucosamine-phosphate N-acetyltransferase 1 [Source:HGNC Symbol;Acc:19980]	7:11110383-11179422					ENSBTAG00000005344	GNPNAT1	94	6.44e-07	1.31e-06	-1.0055	4.08347	ENSMUSG00000037722	ENSMUST00000046191	92	-0.218271	5.98271	0.028177	0.0304692	-0.793298	6.43546	0.000334133	0.000445398	0.684567	0.938198	4.41307
epithelium-related	cell cycle related	ENSOARG00000011826		CCT7	protein_coding	chaperonin containing TCP1, subunit 7 (eta) [Source:HGNC Symbol;Acc:1622]	3:95188823-95204670					ENSBTAG00000012756	CCT7	100	4.02e-07	8.32e-07	0.601653	7.89227	ENSMUSG00000030007	ENSMUST00000032078	96	-0.683465	10.783	8.07e-20	1.53e-19	1.57588	10.9963	4.93e-15	1.37e-14	0.841039	0.971108	7.50517
epithelium-related	Epithelial differentiation related	ENSOARG00000018701		PRSS27	protein_coding	protease, serine 27 [Source:HGNC Symbol;Acc:15475]	24:2109485-2117255					ENSBTAG00000040394	PRSS27	83	6.36e-07	1.29e-06	3.03165	4.6915	ENSMUSG00000050762	ENSMUST00000059482	69	7.20625	5.0865	3.61e-28	1.15e-27	-5.04667	1.99001	6.21e-09	1.11e-08	7.51e-08	0.000234033	6.19534
epithelium-related	Epithelial differentiation related	ENSOARG00000000159		PRSS22	protein_coding	protease, serine, 22 [Source:HGNC Symbol;Acc:14368]	24:2153764-2159156					ENSBTAG00000020582	PRSS22	90	3.51e-10	9.65e-10	3.39227	3.21444	ENSMUSG00000045027	ENSMUST00000041649	68	1.71068	6.06337	1.26e-11	1.77e-11	2.23844	3.70921	9.79e-05	0.000134788	9.89e-06	0.00684877	4.48486
epithelium-related	Epithelial differentiation related	ENSOARG00000004700			protein_coding		16:6875413-6908793					na	na	na	na	na	na	na	na	na	na	na	na	na	na	na	na	na	na	6.11e-05	0.0211754	4.11554
epithelium-related	Epithelial differentiation related	ENSOARG00000004832		PI3	protein_coding	peptidase inhibitor 3, skin-derived [Source:HGNC Symbol;Acc:8947]	13:73049210-73050568					ENSBTAG00000039028	PI3	91	0.0165049	0.021708	-1.45067	7.16882	na	na	na	na	na	na	na	na	na	na	na	7.11e-05	0.0221389	7.84689
epithelium-related	Epithelial differentiation related	ENSOARG00000002231			protein_coding		6:97556997-97570005					na	na	na	na	na	na	na	na	na	na	na	na	na	na	na	na	na	na	7.39e-05	0.0221389	6.0042
epithelium-related	Epithelial differentiation related	ENSOARG00000011311		CLDN7	protein_coding	Ovis aries claudin 7 (CLDN7), mRNA. [Source:RefSeq mRNA;Acc:NM_001185018]	11:26601004-26602523					ENSBTAG00000019448	CLDN7	99	3.34e-06	6.36e-06	-1.27741	4.109	ENSMUSG00000018569	ENSMUST00000018713	90	4.11515	4.04897	3.5e-25	9.05e-25	-6.59571	3.59788	2.05e-26	2.32e-25	0.000163667	0.0369365	4.78337
epithelium-related	Epithelial differentiation related	ENSOARG00000008056		Tmprss11g	protein_coding	transmembrane protease serine 11G-like	6:83627894-83666501					na	na	na	na	na	na	na	na	na	68	na	na	na	na	na	na	na	na	0.000990577	0.112593	5.85136
epithelium-related	Epithelial differentiation related	ENSOARG00000018816		LBP	protein_coding	lipopolysaccharide binding protein [Source:HGNC Symbol;Acc:6517]	13:66798218-66835015					ENSBTAG00000016864	LBP	84	0.000515615	0.000793028	-1.0667	4.21171	ENSMUSG00000016024	ENSMUST00000016168	56	1.25993	5.45825	2.53e-07	3.15e-07	-2.73196	5.60866	6.14e-12	1.35e-11	0.00298932	0.193951	3.58941
epithelium-related	Epithelial differentiation related	ENSOARG00000011881		SULT2B1	protein_coding	sulfotransferase family, cytosolic, 2B, member 1 [Source:HGNC Symbol;Acc:11459]	14:54257465-54293471					ENSBTAG00000045498	SULT2B1	88	0.0220341	0.0285552	0.573733	6.0227	ENSMUSG00000003271	ENSMUST00000075571	74	8.8745	4.73641	4.07e-41	6.21e-40	-9.76675	2.8732	4.15e-29	7.5e-28	0.00310959	0.193951	6.43034
epithelium-related	Epithelial differentiation related	ENSOARG00000020466		PLA2G4E	protein_coding	phospholipase A2, group IVE [Source:HGNC Symbol;Acc:24791]	7:34414085-34447617					ENSBTAG00000021924	PLA2G4E	89	3.69e-22	5.39e-21	2.96714	6.4061	ENSMUSG00000050211	ENSMUST00000090071	77	8.76351	6.17695	2.93e-43	6.4e-42	-6.97101	3.1053	1.32e-27	1.84e-26	0.0033923	0.199339	6.43768
epithelium-related	Epithelial differentiation related	ENSOARG00000020511		CAPG	protein_coding	capping protein (actin filament), gelsolin-like [Source:HGNC Symbol;Acc:1474]	3:57099154-57117201					ENSBTAG00000005432	CAPG	87	0.901617	0.912976	-0.0451467	4.09003	ENSMUSG00000056737	ENSMUST00000071044	79	-3.43232	7.75793	1.11e-23	2.58e-23	3.99616	8.28878	2.33e-10	4.6e-10	0.00526345	0.239701	4.26393
epithelium-related	Epithelial differentiation related	ENSOARG00000018423		UBASH3B	protein_coding	ubiquitin associated and SH3 domain containing B [Source:HGNC Symbol;Acc:29884]	15:32853387-33003019					ENSBTAG00000000842	UBASH3B	92	8.81e-12	2.85e-11	2.59454	1.65626	ENSMUSG00000032020	ENSMUST00000044155	95	-2.53554	5.9943	2.65e-21	5.41e-21	6.44641	4.59477	1.78e-20	8.88e-20	0.0102384	0.306763	2.39718
epithelium-related	Epithelial differentiation related	ENSOARG00000018613		ALOX15B	protein_coding	arachidonate 15-lipoxygenase, type B [Source:HGNC Symbol;Acc:434]	11:27256343-27268302					ENSBTAG00000008779	ALOX15B	91	0.000126308	0.000205477	1.16009	6.51665	ENSMUSG00000020891	ENSMUST00000094078	72	10.2721	4.89738	1.42e-33	7.65e-33	-9.78312	3.02136	1.26e-23	9.34e-23	0.0108592	0.313147	4.89759
epithelium-related	Epithelial differentiation related	ENSOARG00000011272		PRDM1	protein_coding	PR domain containing 1, with ZNF domain [Source:HGNC Symbol;Acc:9346]	8:30932908-31034103		yes	Epithelial differentiation related	metabolism-lipid_keto	ENSBTAG00000000816	PRDM1	90	1.44e-16	8.13e-16	-1.56568	6.40367	ENSMUSG00000038151	ENSMUST00000039174	79	4.43445	6.14251	1.11e-37	1.01e-36	-7.06525	6.22723	2.88e-35	1.92e-33	0.0123409	0.33578	4.57426
epithelium-related	Epithelial differentiation related	ENSOARG00000009140		LRRC8A	protein_coding	leucine rich repeat containing 8 family, member A [Source:HGNC Symbol;Acc:19027]	3:7450201-7473065					ENSBTAG00000013030	LRRC8A	100	0.17472	0.202462	0.413853	6.3618	na	na	99	na	na	na	na	na	na	na	na	0.0157531	0.379733	5.35274
epithelium-related	Epithelial differentiation related	ENSOARG00000017840		OVOL1	protein_coding	ovo-like zinc finger 1 [Source:HGNC Symbol;Acc:8525]	21:43215331-43226965		yes-epithelium development 1.67E-2			ENSBTAG00000012656	OVOL1	73	4.8e-24	9.91e-23	-3.91199	5.46513	ENSMUSG00000024922	ENSMUST00000025861	72	6.21142	3.44696	9.92e-37	7.94e-36	-12.0204	4.1082	3.06e-36	2.6e-34	0.0164228	0.388002	4.68472
epithelium-related	Epithelial differentiation related	ENSOARG00000016081			protein_coding		4:7564584-7578355					na	na	na	na	na	na	na	ENSMUSG00000020407	ENSMUST00000020677	80	6.61948	6.43396	2.85e-37	2.45e-36	na	na	na	na	0.0166259	0.389944	7.12386
epithelium-related	Epithelial differentiation related	ENSOARG00000002923		TIPARP	protein_coding	TCDD-inducible poly(ADP-ribose) polymerase [Source:HGNC Symbol;Acc:23696]	1:229025389-229050958					ENSBTAG00000012120	TIPARP	95	9.74e-11	2.83e-10	1.14775	5.61322	ENSMUSG00000034640	ENSMUST00000047906	94	0.0629314	8.32528	0.440549	0.452455	1.42939	7.90772	6.67e-10	1.28e-09	0.0174643	0.39233	4.69641
epithelium-related	Epithelial differentiation related	ENSOARG00000010953		XDH	protein_coding	xanthine dehydrogenase [Source:HGNC Symbol;Acc:12805]	3:92173045-92241272					ENSBTAG00000012519	XDH	95	0.0810523	0.0983299	-0.484684	6.38569	ENSMUSG00000024066	ENSMUST00000024866	85	1.6012	7.79568	2.06e-08	2.64e-08	-2.23639	8.02815	3.04e-13	7.33e-13	0.0179095	0.396792	4.18128
epithelium-related	Epithelial differentiation related	ENSOARG00000013448		POR	protein_coding	P450 (cytochrome) oxidoreductase [Source:HGNC Symbol;Acc:9208]	24:34100684-34126780					ENSBTAG00000017082	POR	86	4.1e-07	8.47e-07	1.17769	5.8199	ENSMUSG00000005514	ENSMUST00000005651	79	-2.00185	9.43859	6.37e-30	2.36e-29	3.75042	9.35736	3.43e-16	1.07e-15	0.0183331	0.399871	5.52045
epithelium-related	Epithelial differentiation related	ENSOARG00000011925		FAM129B	protein_coding	family with sequence similarity 129, member B [Source:HGNC Symbol;Acc:25282]	3:8575399-8595640					ENSBTAG00000012847	FAM129B	87	0.346113	0.382428	0.352347	7.58997	ENSMUSG00000026796	ENSMUST00000028135	80	1.14173	9.58865	2.67e-19	4.95e-19	-0.63604	9.59351	0.195867	0.214011	0.0189585	0.403106	6.68796
epithelium-related	Epithelial differentiation related	ENSOARG00000019423		ENDOU	protein_coding	endonuclease, polyU-specific [Source:HGNC Symbol;Acc:14369]	3:138657152-138673409					ENSBTAG00000012275	ENDOU	94	0.00120456	0.00178245	-0.460129	9.81514	ENSMUSG00000022468	ENSMUST00000023105	70	11.923	6.77245	1.39e-42	2.76e-41	-13.9536	5.28753	7.31e-41	2.12e-38	0.0222233	0.427764	9.34122
epithelium-related	Epithelial differentiation related	ENSOARG00000017829		ACLY	protein_coding	ATP citrate lyase [Source:HGNC Symbol;Acc:115]	11:41537705-41574994					ENSBTAG00000016740	ACLY	96	6.03e-06	1.12e-05	0.435664	8.32006	na	na	95	na	na	na	na	na	na	na	na	0.0245591	0.44655	6.83867
epithelium-related	Epithelial differentiation related	ENSOARG00000000900		GCNT3	protein_coding	glucosaminyl (N-acetyl) transferase 3, mucin type [Source:HGNC Symbol;Acc:4205]	7:47666417-47667739					ENSBTAG00000009443	GCNT3	99	1.2e-08	2.84e-08	1.20155	7.16187	ENSMUSG00000032226	ENSMUST00000034751	76	10.1978	5.61461	2.86e-43	6.26e-42	-10.5281	3.36708	1.67e-31	4.77e-30	0.0367852	0.503799	7.34585
epithelium-related	Epithelial differentiation related	ENSOARG00000009187		CEACAM19	protein_coding	carcinoembryonic antigen-related cell adhesion molecule 19 [Source:HGNC Symbol;Acc:31951]	14:51510292-51530222					ENSBTAG00000015313	CEACAM19	80	6.55e-06	1.21e-05	-1.54187	3.82572	ENSMUSG00000049848	ENSMUST00000052605	52	6.43098	2.66534	2.4e-25	6.25e-25	-8.62962	2.36693	1.87e-23	1.35e-22	0.040358	0.514706	1.68145
epithelium-related	Epithelial differentiation related	ENSOARG00000003733		TMEM154	protein_coding	Transmembrane protein 154 [Source:UniProtKB/TrEMBL;Acc:M1E1L6]	17:4832841-4882002					na	na	na	na	na	na	na	na	na	58	na	na	na	na	na	na	na	na	0.0435401	0.528114	4.98318
epithelium-related	Epithelial differentiation related	ENSOARG00000015857		METRNL	protein_coding	meteorin, glial cell differentiation regulator-like [Source:HGNC Symbol;Acc:27584]	11:49004940-49013385					ENSBTAG00000004787	METRNL	95	0.823273	0.842686	-0.0793637	5.0559	na	na	76	na	na	na	na	na	na	na	na	0.0475975	0.54274	5.76378
epithelium-related	Epithelial differentiation related	ENSOARG00000005239		NARS	protein_coding	asparaginyl-tRNA synthetase [Source:HGNC Symbol;Acc:7643]	23:57054490-57069021					ENSBTAG00000019271	NARS	99	0.793042	0.814419	0.023507	7.10369	ENSMUSG00000024587	ENSMUST00000025483	92	1.48567	8.79911	5.83e-28	1.83e-27	-1.48462	8.90088	1.5e-17	5.32e-17	0.0504729	0.548728	6.51035
epithelium-related	Epithelial differentiation related	ENSOARG00000003976		SH2D4A	protein_coding	SH2 domain containing 4A [Source:HGNC Symbol;Acc:26102]	26:36739622-36795389					ENSBTAG00000001186	SH2D4A	89	2.8e-10	7.76e-10	1.14821	4.81171	ENSMUSG00000053886	ENSMUST00000066594	58	7.39618	4.34271	2.14e-40	2.88e-39	-7.57406	2.16371	4.72e-33	1.88e-31	0.0543327	0.560648	5.10213
epithelium-related	Epithelial differentiation related	ENSOARG00000007448		PGM3	protein_coding	phosphoglucomutase 3 [Source:HGNC Symbol;Acc:8907]	8:10231626-10258911					ENSBTAG00000000679	PGM3	98	0.260078	0.293137	0.134933	5.34592	ENSMUSG00000056131	ENSMUST00000070064	84	0.890585	7.26473	2.97e-17	5.04e-17	-0.734114	7.1748	6.47e-06	9.56e-06	0.05921	0.569147	4.69769
epithelium-related	Epithelial differentiation related	ENSOARG00000005820		SLC35B1	protein_coding	solute carrier family 35, member B1 [Source:HGNC Symbol;Acc:20798]	11:36455228-36464252					ENSBTAG00000006881	SLC35B1	99	3.52e-11	1.07e-10	-0.910954	6.37576	ENSMUSG00000020873	ENSMUST00000021243	85	-0.906813	8.67671	1.52e-16	2.53e-16	0.0755553	9.53767	0.461952	0.483272	0.0610218	0.574909	4.428
epithelium-related	Epithelial differentiation related	ENSOARG00000014836		HECW2	protein_coding	HECT, C2 and WW domain containing E3 ubiquitin protein ligase 2 [Source:HGNC Symbol;Acc:29853]	2:197400122-197843414					ENSBTAG00000020696	HECW2	63	5.73e-11	1.7e-10	1.02482	5.98921	ENSMUSG00000042807	ENSMUST00000097741	94	5.41836	6.37178	2.98e-44	7.7e-43	-5.21862	4.93476	1.82e-28	2.89e-27	0.0791741	0.613383	4.32173
epithelium-related	Epithelial differentiation related	ENSOARG00000017903		TMEM164	protein_coding	transmembrane protein 164 [Source:HGNC Symbol;Acc:26217]	X:118276772-118457912					ENSBTAG00000037413	TMEM164	87	7.07e-07	1.43e-06	0.75227	4.96681	ENSMUSG00000047045	ENSMUST00000087333	96	2.74003	6.33258	3.98e-37	3.37e-36	-2.30197	5.44266	4.59e-16	1.41e-15	0.0844554	0.62445	3.14414
epithelium-related	Epithelial differentiation related	ENSOARG00000019384		STRIP1	protein_coding	striatin interacting protein 1 [Source:HGNC Symbol;Acc:25916]	1:86494602-86511800					ENSBTAG00000020964	STRIP1	95	1.78e-06	3.46e-06	0.610561	5.75043	ENSMUSG00000014601	ENSMUST00000064759	94	-0.760701	8.59674	2.75e-15	4.37e-15	1.69251	8.59962	3.89e-15	1.1e-14	0.15174	0.722796	4.89144
epithelium-related	Epithelial differentiation related	ENSOARG00000014209		DAPP1	protein_coding	dual adaptor of phosphotyrosine and 3-phosphoinositides [Source:HGNC Symbol;Acc:16500]	6:24892320-24950969					ENSBTAG00000007921	DAPP1	98	0.000655425	0.000996253	-0.656637	4.1818	ENSMUSG00000028159	ENSMUST00000029806	91	1.29482	5.57559	1.39e-13	2.08e-13	-2.27585	5.51815	1.59e-14	4.24e-14	0.154785	0.725008	2.0773
epithelium-related	Epithelial differentiation related	ENSOARG00000005627		GALNT1	protein_coding	UDP-N-acetyl-alpha-D-galactosamine:polypeptide N-acetylgalactosaminyltransferase 1 (GalNAc-T1) [Source:HGNC Symbol;Acc:4123]	23:21679987-21758127					ENSBTAG00000011206	GALNT1	100	2.11e-20	2.17e-19	2.4229	6.36589	ENSMUSG00000000420	ENSMUST00000000430	98	4.29045	7.82882	3.25e-43	7.06e-42	-1.99558	6.07813	2.88e-13	6.95e-13	0.179457	0.750516	6.57831
epithelium-related	Epithelial differentiation related	ENSOARG00000018038		P4HB	protein_coding	Prolyl 4-hydroxylase [Source:UniProtKB/TrEMBL;Acc:G9BHX0]	11:50196914-50206198					ENSBTAG00000006045	P4HB	99	0.0121237	0.016197	0.495256	10.3596	ENSMUSG00000025130	ENSMUST00000026122	93	2.93585	11.3968	3.2e-38	3.18e-37	-2.46727	11.3276	6.91e-14	1.76e-13	0.226757	0.783797	9.55505
epithelium-related	Epithelial differentiation related	ENSOARG00000007770		TMPRSS11D	protein_coding	transmembrane protease, serine 11D [Source:HGNC Symbol;Acc:24059]	6:83467399-83534455					ENSBTAG00000001925	TMPRSS11D	87	5.8e-09	1.42e-08	-1.25264	6.87474	na	na	59	na	na	na	na	na	na	na	na	0.236085	0.790434	4.00831
epithelium-related	Epithelial differentiation related	ENSOARG00000008146		NSDHL	protein_coding	NAD(P) dependent steroid dehydrogenase-like [Source:HGNC Symbol;Acc:13398]	X:78320269-78340798					ENSBTAG00000009231	NSDHL	97	7.1e-19	5.72e-18	-1.73662	6.87118	ENSMUSG00000031349	ENSMUST00000033715	87	3.10125	7.133	1.89e-36	1.47e-35	-5.47286	7.69318	4.83e-34	2.42e-32	0.246026	0.794829	5.96604
epithelium-related	Epithelial differentiation related	ENSOARG00000015862		SLC9A3	protein_coding	solute carrier family 9, subfamily A (NHE3, cation proton antiporter 3), member 3 [Source:HGNC Symbol;Acc:11073]	16:70680223-70693307					ENSBTAG00000004629	SLC9A3	94	3.37e-13	1.26e-12	3.2388	8.00234	ENSMUSG00000036123	ENSMUST00000036208	86	13.0534	5.98706	3.48e-48	1.83e-46	-10.3172	3.01154	3.71e-24	2.98e-23	0.254976	0.800178	8.18096
epithelium-related	Epithelial differentiation related	ENSOARG00000014327		OTUB2	protein_coding	OTU domain, ubiquitin aldehyde binding 2 [Source:HGNC Symbol;Acc:20351]	18:57536998-57555415					ENSBTAG00000014981	OTUB2	89	1.15e-24	2.78e-23	-3.03596	6.10045	ENSMUSG00000021203	ENSMUST00000021620	85	2.17357	6.18207	2.05e-25	5.35e-25	-6.02518	7.41265	3.25e-33	1.36e-31	0.275703	0.81171	5.56002
epithelium-related	Epithelial differentiation related	ENSOARG00000006788		IL22RA1	protein_coding	interleukin 22 receptor, alpha 1 [Source:HGNC Symbol;Acc:13700]	2:241651964-241679859					ENSBTAG00000001100	IL22RA1	90	0.842678	0.860357	-0.0396933	4.13523	na	na	60	na	na	na	na	na	na	na	na	0.309009	0.828375	3.74502
epithelium-related	Epithelial differentiation related	ENSOARG00000005478		GIPC1	protein_coding	GIPC PDZ domain containing family, member 1 [Source:HGNC Symbol;Acc:1226]	5:9385379-9388797					ENSBTAG00000000764	GIPC1	91	0.589036	0.622568	-0.161661	6.40077	ENSMUSG00000019433	ENSMUST00000019577	89	1.46506	8.00088	8.79e-28	2.73e-27	-1.66372	8.08885	0.00017768	0.0002409	0.319686	0.831771	6.23699
epithelium-related	Epithelial differentiation related	ENSOARG00000004076		EPN3	protein_coding	epsin 3 [Source:HGNC Symbol;Acc:18235]	11:35711522-35721869					ENSBTAG00000015893	EPN3	87	0.274262	0.308038	-0.398037	4.14354	ENSMUSG00000010080	ENSMUST00000010224	80	-1.12289	6.67652	5.96e-13	8.72e-13	0.994002	7.0162	0.0456917	0.05274	0.352757	0.847775	1.72768
epithelium-related	Epithelial differentiation related	ENSOARG00000010912		PDIA3	protein_coding	Ovis aries protein disulfide isomerase family A, member 3 (PDIA3), mRNA. [Source:RefSeq mRNA;Acc:NM_001163045]	18:54338798-54352776					ENSBTAG00000017196	PDIA3	99	0.00131337	0.0019345	-0.356982	8.90562	na	na	91	na	na	na	na	na	na	na	na	0.382279	0.856813	8.35712
epithelium-related	Epithelial differentiation related	ENSOARG00000003455		CDH1	protein_coding	cadherin 1, type 1, E-cadherin (epithelial) [Source:HGNC Symbol;Acc:1748]	14:35389858-35459641					ENSBTAG00000015991	CDH1	90	1.01e-11	3.25e-11	0.935204	8.15935	ENSMUSG00000000303	ENSMUST00000000312	80	10.4865	6.37692	9.65e-56	3.52e-53	-11.4944	4.14948	6.96e-40	1.57e-37	0.437192	0.87022	7.19221
epithelium-related	Epithelial differentiation related	ENSOARG00000001308		PCDH1	protein_coding	protocadherin 1 [Source:HGNC Symbol;Acc:8655]	5:50316409-50330876					ENSBTAG00000012518	PCDH1	80	0.945234	0.951273	-0.0198114	6.81267	ENSMUSG00000051375	ENSMUST00000057185	78	3.19589	7.74569	9.08e-40	1.11e-38	-3.51267	7.48152	7.09e-11	1.45e-10	0.437628	0.870239	4.99532
epithelium-related	Epithelial differentiation related	ENSOARG00000020393			protein_coding		3:150160411-150294070					na	na	na	na	na	na	na	na	na	na	na	na	na	na	na	na	na	na	0.457843	0.87921	9.85668
epithelium-related	Epithelial differentiation related	ENSOARG00000020481		TPRG1	protein_coding	tumor protein p63 regulated 1 [Source:HGNC Symbol;Acc:24759]	1:196244863-196384031					ENSBTAG00000032538	TPRG1	96	0.0453097	0.0566735	0.425624	4.80472	ENSMUSG00000048399	ENSMUST00000056087	78	7.04896	4.18482	7.24e-33	3.6e-32	-7.9143	2.49868	4.31e-25	3.95e-24	0.47497	0.884716	4.43198
epithelium-related	Epithelial differentiation related	ENSOARG00000002348		STXBP5	protein_coding	syntaxin binding protein 5 (tomosyn) [Source:HGNC Symbol;Acc:19665]	8:71462635-71627320					ENSBTAG00000021107	STXBP5	99	0.505627	0.54116	0.0716769	6.01274	ENSMUSG00000019790	ENSMUST00000038213	93	2.51079	7.24553	4.15e-34	2.38e-33	-2.70586	6.96677	2.24e-22	1.41e-21	0.582514	0.91497	4.46343
epithelium-related	metabolism related	ENSOARG00000000019		MT-CO2	protein_coding	Cytochrome c oxidase subunit 2 [Source:UniProtKB/Swiss-Prot;Acc:O78750]	MT:7019-7702					ENSBTAG00000043556	COX2	97	1.42e-21	1.83e-20	-4.58725	11.0051	ENSMUSG00000064354	ENSMUST00000082405	91	-1.82011	12.2072	2.21e-10	2.99e-10	-1.61837	14.9868	1.49e-13	3.69e-13	2.57e-05	0.0121059	9.75986
epithelium-related	metabolism related	ENSOARG00000014916		CSRP2	protein_coding	cysteine and glycine-rich protein 2 [Source:HGNC Symbol;Acc:2470]	3:112599207-112619708		yes			ENSBTAG00000013406	CSRP2	99	1.13e-13	4.48e-13	2.42073	5.69489	ENSMUSG00000020186	ENSMUST00000020403	99	1.10969	8.48922	1.74e-07	2.17e-07	1.78102	7.25678	5.1e-11	1.05e-10	0.000176043	0.0386105	7.47014
epithelium-related	metabolism related	ENSOARG00000007696		ECHDC1	protein_coding	enoyl CoA hydratase domain containing 1 [Source:HGNC Symbol;Acc:21489]	8:11087179-11120244					ENSBTAG00000003887	ECHDC1	93	2.75e-10	7.64e-10	-1.43836	8.13497	ENSMUSG00000019883	ENSMUST00000020034	76	4.10439	8.13669	2.96e-32	1.38e-31	-5.98759	8.48329	1.55e-31	4.49e-30	0.000225292	0.0438531	7.79148
epithelium-related	metabolism related	ENSOARG00000015343		GNPTAB	protein_coding	N-acetylglucosamine-1-phosphate transferase, alpha and beta subunits [Source:HGNC Symbol;Acc:29670]	3:170615182-170667987					ENSBTAG00000019409	GNPTAB	98	0.51988	0.555317	-0.0892643	6.07926	ENSMUSG00000035311	ENSMUST00000020251	84	4.08322	6.5733	6.22e-36	4.48e-35	-4.90043	5.99853	7.79e-29	1.34e-27	0.000413924	0.0685705	4.01561
epithelium-related	metabolism related	ENSOARG00000000023		COIII	protein_coding	Cytochrome c oxidase subunit 3 [Source:UniProtKB/Swiss-Prot;Acc:O21619]	MT:8616-9399					ENSBTAG00000043560	COIII	96	2.66e-30	2.55e-28	-5.30114	10.653	na	na	87	na	na	na	na	na	na	na	na	0.000911844	0.10744	8.9571
epithelium-related	metabolism related	ENSOARG00000005743		MRPS36	protein_coding	mitochondrial ribosomal protein S36 [Source:HGNC Symbol;Acc:16631]	16:10446629-10454736					ENSBTAG00000011045	MRPS36	98	9.61e-10	2.54e-09	-1.47689	4.40459	ENSMUSG00000061474	ENSMUST00000076037	79	-1.03006	6.46425	2.8e-10	3.78e-10	-0.418526	7.37444	0.0266212	0.0313602	0.00117107	0.12258	5.98789
epithelium-related	metabolism related	ENSOARG00000000016		COX1	protein_coding	Cytochrome c oxidase subunit 1 [Source:UniProtKB/Swiss-Prot;Acc:O78749]	MT:5332-6876					ENSBTAG00000043561	COX1	99	9.9e-16	5.01e-15	-2.0122	14.5834	na	na	95	na	na	na	na	na	na	na	na	0.00147733	0.139342	13.0997
epithelium-related	metabolism related	ENSOARG00000013391		SLC2A11	protein_coding	solute carrier family 2 (facilitated glucose transporter), member 11 [Source:HGNC Symbol;Acc:14239]	17:70534266-70550021					na	na	na	na	na	na	na	na	na	na	na	na	na	na	na	na	na	na	0.00197736	0.162061	1.90463
epithelium-related	metabolism related	ENSOARG00000002030		TMEM69	protein_coding	transmembrane protein 69 [Source:HGNC Symbol;Acc:28035]	1:20087510-20093540					na	na	na	na	na	na	na	ENSMUSG00000055900	ENSMUST00000069674	69	5.72981	4.66319	1.42e-36	1.12e-35	na	na	na	na	0.00213196	0.167203	2.93465
epithelium-related	metabolism related	ENSOARG00000014420		LIPN	protein_coding	lipase, family member N [Source:HGNC Symbol;Acc:23452]	22:10172728-10197946					ENSBTAG00000024911	LIPN	89	1.31e-18	1.02e-17	3.70524	5.49709	ENSMUSG00000024770	ENSMUST00000025682	79	9.89298	5.05662	1.37e-43	3.16e-42	-6.9044	1.4416	4.16e-24	3.31e-23	0.00436479	0.222435	4.57662
epithelium-related	metabolism related	ENSOARG00000012491		CRYZ	protein_coding	crystallin, zeta (quinone reductase) [Source:HGNC Symbol;Acc:2419]	1:50555413-50577910					ENSBTAG00000003162	CRYZ	98	7.62e-13	2.75e-12	-1.35029	5.74709	ENSMUSG00000028199	ENSMUST00000029850	81	0.618767	7.17971	1.21e-09	1.59e-09	-2.16737	7.93181	2.57e-16	8.09e-16	0.00444133	0.222435	5.48602
epithelium-related	metabolism related	ENSOARG00000009784		LIMK2	protein_coding	LIM domain kinase 2 [Source:HGNC Symbol;Acc:6614]	17:69507906-69546320					ENSBTAG00000010662	LIMK2	91	0.00102264	0.00152447	-1.04221	6.99111	ENSMUSG00000020451	ENSMUST00000101640	87	2.2745	7.89995	3.24e-32	1.5e-31	-3.5722	8.32773	3.44e-11	7.19e-11	0.00432108	0.222435	5.50074
epithelium-related	metabolism related	ENSOARG00000007504			protein_coding		22:23908269-23916771					na	na	na	na	na	na	na	na	na	na	na	na	na	na	na	na	na	na	0.00445162	0.222435	8.38934
epithelium-related	metabolism related	ENSOARG00000010819		RPL30	protein_coding	ribosomal protein L30 [Source:HGNC Symbol;Acc:10333]	24:30242995-30243342					na	na	na	na	na	na	na	na	na	na	na	na	na	na	na	na	na	na	0.00535138	0.241152	7.60174
epithelium-related	metabolism related	ENSOARG00000001043		GSTO1-like	protein_coding	cow ortho GSTO1	7:76459604-76460329					na	na	na	na	na	na	na	na	na	na	na	na	na	na	na	na	na	na	0.00537629	0.241152	7.30649
epithelium-related	metabolism related	ENSOARG00000000655			protein_coding		AMGL01125244.1:2807-9490					na	na	na	na	na	na	na	na	na	na	na	na	na	na	na	na	na	na	0.0053872	0.241152	4.09373
epithelium-related	metabolism related	ENSOARG00000019540			protein_coding		3:44081981-44082451					na	na	na	na	na	na	na	na	na	na	na	na	na	na	na	na	na	na	0.00545831	0.242848	5.03934
epithelium-related	metabolism related	ENSOARG00000010977			protein_coding		1:80442394-80442645					na	na	na	na	na	na	na	na	na	95	na	na	na	na	na	na	na	na	0.00572114	0.245426	9.44189
epithelium-related	metabolism related	ENSOARG00000012807		ADIPOR2	protein_coding	adiponectin receptor 2 [Source:HGNC Symbol;Acc:24041]	3:212209523-212225822					ENSBTAG00000009050	ADIPOR2	82	0.00070495	0.00106827	0.502086	4.97373	ENSMUSG00000030168	ENSMUST00000032272	75	-2.56833	8.51151	3.3e-28	1.06e-27	3.61926	8.76834	9.48e-25	8.33e-24	0.00590205	0.248396	4.94444
epithelium-related	metabolism related	ENSOARG00000019131		DHRS1	protein_coding	dehydrogenase/reductase (SDR family) member 1 [Source:HGNC Symbol;Acc:16445]	7:20491960-20499532					ENSBTAG00000010234	DHRS1	97	3.48e-06	6.61e-06	-0.959722	6.2261	ENSMUSG00000002332	ENSMUST00000002403	85	1.84652	7.32029	1.14e-25	3.04e-25	-3.09643	7.70767	3.93e-16	1.22e-15	0.00605366	0.25138	6.12352
epithelium-related	metabolism related	ENSOARG00000025188		SPRR-like	protein_coding	code Small proline-rich protein signature	AMGL01124015.1:4500-4691					na	na	na	na	na	na	na	na	na	na	na	na	na	na	na	na	na	na	0.00640415	0.255617	8.35808
epithelium-related	metabolism related	ENSOARG00000018831		PAQR3	protein_coding	progestin and adipoQ receptor family member III [Source:HGNC Symbol;Acc:30130]	6:93275977-93305856					ENSBTAG00000008887	PAQR3	100	4.82e-13	1.77e-12	-1.29483	5.17658	ENSMUSG00000055725	ENSMUST00000069453	98	5.20207	4.64982	1.39e-37	1.24e-36	-7.90958	4.19231	6.8e-38	8.62e-36	0.00633768	0.255617	4.61646
epithelium-related	metabolism related	ENSOARG00000011763			protein_coding		5:41244744-41246108					na	na	na	na	na	na	na	ENSMUSG00000063457	ENSMUST00000068408	95	-0.341337	8.6165	0.00143039	0.00161438	na	na	na	na	0.00634932	0.255617	7.61755
epithelium-related	metabolism related	ENSOARG00000000125		DYNLT3	protein_coding	Ovis aries dynein, light chain, Tctex-type 3 (DYNLT3), mRNA. [Source:RefSeq mRNA;Acc:NM_001009762]	X:35123598-35132630					ENSBTAG00000038156	DYNLT3	99	1.32e-18	1.02e-17	-2.53541	5.39178	ENSMUSG00000031176	ENSMUST00000033519	91	-0.526199	6.8158	2.12e-06	2.57e-06	-2.23311	8.30132	8.66e-15	2.37e-14	0.00636122	0.255617	6.27619
epithelium-related	metabolism related	ENSOARG00000002798			protein_coding		8:84889785-84890168					na	na	na	na	na	na	na	ENSMUSG00000062006	ENSMUST00000079085	91	-5.36673	9.61691	7.39e-34	4.09e-33	na	na	na	na	0.0069534	0.26202	6.76861
epithelium-related	metabolism related	ENSOARG00000010860		GSS	protein_coding	glutathione synthetase [Source:HGNC Symbol;Acc:4624]	13:63793355-63814415					ENSBTAG00000003504	GSS	98	1.43e-13	5.58e-13	-1.58046	5.52007	ENSMUSG00000027610	ENSMUST00000079691	88	-0.486534	7.32264	1.73e-06	2.1e-06	-1.16718	8.35781	1.67e-08	2.9e-08	0.00735079	0.268701	4.69485
epithelium-related	metabolism related	ENSOARG00000011866		TMEM8A	protein_coding	transmembrane protein 8A [Source:HGNC Symbol;Acc:17205]	24:286046-292306					ENSBTAG00000016588	TMEM8A	83	0.686756	0.71577	0.190758	5.04957	ENSMUSG00000024180	ENSMUST00000025010	64	2.26168	6.39214	1.67e-26	4.72e-26	-2.34783	5.88667	0.000845469	0.00110104	0.00766616	0.276337	4.25645
epithelium-related	metabolism related	ENSOARG00000016452		PPARG2	protein_coding	Ovis aries peroxisome proliferator-activated receptor gamma (PPARG), mRNA. [Source:RefSeq mRNA;Acc:NM_001100921]	19:56552358-56652679		yes-epithelial cell differentiation 6.47E-5	metabolism related	metabolism related	ENSBTAG00000001333	PPARG	99	4.4e-14	1.81e-13	-1.70872	6.6296	ENSMUSG00000000440	ENSMUST00000000450	95	2.58117	7.11462	3.99e-21	8.08e-21	-4.8291	7.74451	8.81e-31	2.2e-29	0.00769098	0.276581	5.4852
epithelium-related	metabolism related	ENSOARG00000004432			protein_coding		13:17485244-17485453					na	na	na	na	na	na	na	na	na	90	na	na	na	na	na	na	na	na	0.00782843	0.277526	6.72274
epithelium-related	metabolism related	ENSOARG00000019542		CLSPN	protein_coding	claspin [Source:HGNC Symbol;Acc:19715]	1:10450582-10480905					ENSBTAG00000002826	CLSPN	96	0.0269539	0.0345928	0.546527	2.95862	ENSMUSG00000042489	ENSMUST00000048391	74	5.3687	3.08641	4.23e-28	1.34e-27	-5.67537	1.2648	6.62e-21	3.47e-20	0.00845595	0.288574	0.776636
epithelium-related	metabolism related	ENSOARG00000011134		ORMDL2	protein_coding	ORM1-like 2 (S. cerevisiae) [Source:HGNC Symbol;Acc:16037]	3:163370004-163371445					ENSBTAG00000020663	ORMDL2	100	3.62e-15	1.71e-14	-1.54611	5.42798	ENSMUSG00000025353	ENSMUST00000026409	99	1.42157	6.42461	1.46e-16	2.43e-16	-3.41352	7.04553	2.73e-28	4.19e-27	0.00865695	0.291869	6.25732
epithelium-related	metabolism related	ENSOARG00000001476		ETFA-like	protein_coding		18:30560174-30577521					na	na	na	na	na	na	na	na	na	na	na	na	na	na	na	na	na	na	0.00894254	0.292879	4.89708
epithelium-related	metabolism related	ENSOARG00000014890		SPTSSB	protein_coding	serine palmitoyltransferase, small subunit B [Source:HGNC Symbol;Acc:24045]	1:224110906-224111133					ENSBTAG00000047250	SPTSSB	100	3.1e-12	1.06e-11	-1.38524	5.35754	ENSMUSG00000043461	ENSMUST00000051239	87	4.81336	4.96461	1.37e-22	2.99e-22	-7.52525	4.67007	1.71e-20	8.52e-20	0.00947	0.299992	7.27059
epithelium-related	metabolism related	ENSOARG00000005466		TRIM63	protein_coding	tripartite motif containing 63, E3 ubiquitin protein ligase [Source:HGNC Symbol;Acc:16007]	2:239904099-239919974					ENSBTAG00000005085	TRIM63	98	1.8e-41	2.04e-38	8.3108	2.63911	na	na	91	na	na	na	na	na	na	na	na	0.00977098	0.303095	4.54327
epithelium-related	metabolism related	ENSOARG00000009650		ALG6	protein_coding	ALG6, alpha-1,3-glucosyltransferase [Source:HGNC Symbol;Acc:23157]	1:38405546-38458545					ENSBTAG00000030706	ALG6	98	1.34e-07	2.89e-07	-1.15073	3.90179	ENSMUSG00000073792	ENSMUST00000097961	85	2.48691	4.58597	3.88e-25	9.98e-25	-4.39778	4.40956	4.87e-21	2.59e-20	0.0100235	0.305998	3.20352
epithelium-related	metabolism related	ENSOARG00000014688		PLEKHF2	protein_coding	pleckstrin homology domain containing, family F (with FYVE domain) member 2 [Source:HGNC Symbol;Acc:20757]	9:81787928-81788677					ENSBTAG00000019581	PLEKHF2	99	7.35e-19	5.89e-18	-2.34083	6.31705	ENSMUSG00000049969	ENSMUST00000054776	97	2.31336	6.63535	4.98e-27	1.46e-26	-5.31006	7.55637	3.85e-29	6.98e-28	0.0116808	0.330715	6.06827
epithelium-related	metabolism related	ENSOARG00000012109		POMP	protein_coding	proteasome maturation protein [Source:HGNC Symbol;Acc:20330]	10:31691158-31701775					ENSBTAG00000014024	POMP	62	3.08e-22	4.57e-21	-2.54514	6.95859	na	na	60	na	na	na	na	na	na	na	na	0.0118904	0.331822	6.72361
epithelium-related	metabolism related	ENSOARG00000013442			protein_coding		3:102040573-102048145					na	na	na	na	na	na	na	ENSMUSG00000026087	ENSMUST00000027256	81	-2.02823	7.02163	2.23e-26	6.23e-26	na	na	na	na	0.011965	0.332714	5.22345
epithelium-related	metabolism related	ENSOARG00000007026		RBP2	protein_coding	retinol binding protein 2, cellular [Source:HGNC Symbol;Acc:9920]	1:247660667-247687648					ENSBTAG00000015056	RBP2	99	0.000495812	0.000763796	-0.557514	6.72852	ENSMUSG00000032454	ENSMUST00000035029	88	6.81243	5.88254	6.86e-44	1.69e-42	-8.77408	5.00448	2.37e-35	1.64e-33	0.0121173	0.333537	7.8217
epithelium-related	metabolism related	ENSOARG00000015844		CXADR	protein_coding	coxsackie virus and adenovirus receptor [Source:HGNC Symbol;Acc:2559]	1:137831616-137895592					na	na	na	na	na	na	na	na	na	33	na	na	na	na	na	na	na	na	0.0125911	0.340214	5.4567
epithelium-related	metabolism related	ENSOARG00000000464		IL20RA	protein_coding	Interleukin 20 receptor alpha [Source:UniProtKB/TrEMBL;Acc:R9ZUZ1]	8:62006022-62039859					ENSBTAG00000015638	IL20RA	95	2.07e-07	4.39e-07	-0.870144	6.13355	ENSMUSG00000020007	ENSMUST00000020185	57	6.42019	5.29981	2.53e-37	2.18e-36	-8.77207	4.5532	5.6e-35	3.35e-33	0.0131893	0.349886	5.21226
epithelium-related	metabolism related	ENSOARG00000002536		FAM96B	protein_coding	family with sequence similarity 96, member B [Source:HGNC Symbol;Acc:24261]	14:33983660-33985397					ENSBTAG00000013931	FAM96B	96	5.35e-05	9.07e-05	-0.769219	5.37255	ENSMUSG00000031879	ENSMUST00000093234	94	-3.11781	8.63445	9.61e-36	6.75e-35	2.70924	9.66972	9.08e-15	2.48e-14	0.0138008	0.35818	6.35354
epithelium-related	metabolism related	ENSOARG00000017448			protein_coding		5:48780105-48781798					na	na	na	na	na	na	na	na	na	na	na	na	na	na	na	na	na	na	0.0139854	0.359375	6.84524
epithelium-related	metabolism related	ENSOARG00000015212		GLO1	protein_coding	glyoxalase I [Source:HGNC Symbol;Acc:4323]	20:12545898-12573190					ENSBTAG00000012703	GLO1	96	9.03e-13	3.22e-12	-1.18541	7.35152	ENSMUSG00000024026	ENSMUST00000024823	89	0.218784	9.1002	0.0068185	0.00752767	-1.40159	9.99735	3.83e-14	9.91e-14	0.0145657	0.368809	7.74194
epithelium-related	metabolism related	ENSOARG00000001784		PRDX3	protein_coding	peroxiredoxin 3 [Source:HGNC Symbol;Acc:9354]	22:38294979-38303235					ENSBTAG00000008731	PRDX3	97	3.92e-13	1.46e-12	-1.53644	7.77655	ENSMUSG00000024997	ENSMUST00000025961	86	1.58642	8.80913	2.52e-24	6.15e-24	-3.20824	9.6593	6.67e-23	4.45e-22	0.016036	0.383582	7.67313
epithelium-related	metabolism related	ENSOARG00000001273		TXNDC17	protein_coding	Ovis aries thioredoxin domain containing 17 (TXNDC17), mRNA. [Source:RefSeq mRNA;Acc:NM_001163057]	11:24857061-24859366					ENSBTAG00000021864	TXNDC17	99	1.18e-18	9.25e-18	-2.12635	5.42992	ENSMUSG00000020803	ENSMUST00000021158	81	-4.19882	8.59883	3.18e-35	2.09e-34	2.31554	10.4786	4.79e-21	2.55e-20	0.0160122	0.383582	6.38265
epithelium-related	metabolism related	ENSOARG00000020374		ACSL3	protein_coding	acyl-CoA synthetase long-chain family member 3 [Source:HGNC Symbol;Acc:3570]	2:224067586-224102930					ENSBTAG00000017258	ACSL3	99	0.213211	0.243665	0.164036	6.37665	na	na	93	na	na	na	na	na	na	na	na	0.016934	0.391625	5.11495
epithelium-related	metabolism related	ENSOARG00000016055		SLMO2	protein_coding	slowmo homolog 2 (Drosophila) [Source:HGNC Symbol;Acc:15892]	13:56659146-56666630					ENSBTAG00000004402	SLMO2	98	1.37e-20	1.46e-19	-2.2595	5.79713	ENSMUSG00000016257	ENSMUST00000016401	93	-2.27039	8.09467	1.15e-27	3.53e-27	0.0361689	9.77459	0.770204	0.784074	0.017173	0.391625	5.98708
epithelium-related	metabolism related	ENSOARG00000018607		C5orf30	protein_coding	chromosome 5 open reading frame 30 [Source:HGNC Symbol;Acc:25052]	5:99509492-99557151					ENSBTAG00000045941	C5orf30	91	0.0617299	0.0760477	0.36947	4.39605	ENSMUSG00000044768	ENSMUST00000053033	85	1.08758	6.29729	6.69e-09	8.67e-09	-0.707234	5.85368	0.000220076	0.000296559	0.0184201	0.399871	5.23651
epithelium-related	metabolism related	ENSOARG00000008765			protein_coding		20:25939960-25940307					na	na	na	na	na	na	na	na	na	100	na	na	na	na	na	na	na	na	0.0181338	0.399871	7.83905
epithelium-related	metabolism related	ENSOARG00000003520		RNF170	protein_coding	ring finger protein 170 [Source:HGNC Symbol;Acc:25358]	26:36060522-36087266					ENSBTAG00000007630	RNF170	97	1.48e-09	3.82e-09	-0.972184	6.14263	ENSMUSG00000013878	ENSMUST00000014022	87	5.38274	5.71108	1.31e-41	2.14e-40	-7.59644	5.2531	3.52e-35	2.23e-33	0.0181887	0.399871	4.91691
epithelium-related	metabolism related	ENSOARG00000000408			protein_coding		25:39180094-39181318					na	na	na	na	na	na	na	na	na	na	na	na	na	na	na	na	na	na	0.0183314	0.399871	4.92495
epithelium-related	metabolism related	ENSOARG00000000351		~CIR1	protein_coding	close to corepressor interacting with RBPJ, 1	1:101983797-101999447					na	na	na	na	na	na	na	na	na	na	na	na	na	na	na	na	na	na	0.0187426	0.402011	9.06615
epithelium-related	metabolism related	ENSOARG00000014541		ATP8A1	protein_coding	ATPase, aminophospholipid transporter (APLT), class I, type 8A, member 1 [Source:HGNC Symbol;Acc:13531]	6:61186630-61419298					ENSBTAG00000025428	ATP8A1	56	2.34e-43	3.64e-40	9.46454	3.33135	ENSMUSG00000037685	ENSMUST00000037380	97	8.57579	5.76568	2.55e-40	3.39e-39	1.06089	-0.999775	2.45e-06	3.71e-06	0.0192066	0.404245	4.24892
epithelium-related	metabolism related	ENSOARG00000005095		TSFM	protein_coding	Ts translation elongation factor, mitochondrial [Source:HGNC Symbol;Acc:12367]	3:161580697-161588504					ENSBTAG00000016912	TSFM	98	4.79e-09	1.18e-08	-0.81038	6.06244	ENSMUSG00000040521	ENSMUST00000040560	81	1.37427	7.41208	1.81e-18	3.24e-18	-2.39732	7.8065	1.29e-25	1.26e-24	0.0193689	0.406485	5.95519
epithelium-related	metabolism related	ENSOARG00000000022		MT-ATP6	protein_coding	ATP synthase subunit a [Source:UniProtKB/Swiss-Prot;Acc:O78752]	MT:7936-8614					ENSBTAG00000043584	ATP6	93	8.55e-31	9.34e-29	-5.47593	9.76191	ENSMUSG00000064357	ENSMUST00000082408	79	-1.0963	10.3804	1.22e-08	1.56e-08	-3.49074	13.2124	8.53e-27	1.04e-25	0.0198542	0.407602	8.23929
epithelium-related	metabolism related	ENSOARG00000013048			protein_coding		11:26714158-26715172					na	na	na	na	na	na	na	ENSMUSG00000070394	ENSMUST00000094065	87	-0.687039	7.84745	2.6e-07	3.23e-07	na	na	na	na	0.0200525	0.409701	7.14985
epithelium-related	metabolism related	ENSOARG00000005823			protein_coding		JH921809.1:4670-5563					na	na	na	na	na	na	na	na	na	92	na	na	na	na	na	na	na	na	0.0201744	0.41066	5.43144
epithelium-related	metabolism related	ENSOARG00000004031		ATP6V0E1	protein_coding	ATPase, H+ transporting, lysosomal 9kDa, V0 subunit e1 [Source:HGNC Symbol;Acc:863]	16:4774643-4794334					na	na	na	na	na	na	na	ENSMUSG00000015575	ENSMUST00000015719	96	-2.68613	8.85922	7.73e-30	2.84e-29	na	na	na	na	0.0203673	0.411547	7.74476
epithelium-related	metabolism related	ENSOARG00000005661		PSMD5	protein_coding	proteasome (prosome, macropain) 26S subunit, non-ATPase, 5 [Source:HGNC Symbol;Acc:9563]	2:2665677-2685433					ENSBTAG00000016952	PSMD5	98	0.516417	0.551808	-0.0813052	6.50407	ENSMUSG00000026869	ENSMUST00000028225	88	1.04581	8.32128	6.49e-18	1.13e-17	-1.12953	8.47836	1.38e-09	2.59e-09	0.0210996	0.415903	5.70924
epithelium-related	metabolism related	ENSOARG00000018577			protein_coding		24:36839514-36844078					na	na	na	na	na	na	na	ENSMUSG00000038690	ENSMUST00000037056	80	-1.27867	9.43213	3.9e-16	6.38e-16	na	na	na	na	0.021617	0.420775	8.58502
epithelium-related	metabolism related	ENSOARG00000014082		ENPP3	protein_coding	ectonucleotide pyrophosphatase/phosphodiesterase 3 [Source:HGNC Symbol;Acc:3358]	8:56800675-56891139					ENSBTAG00000020196	ENPP3	92	0.497316	0.533226	-0.0852275	7.59084	na	na	76	na	na	na	na	na	na	na	na	0.0215876	0.420775	5.199
epithelium-related	metabolism related	ENSOARG00000002376		POF1B	protein_coding	premature ovarian failure, 1B [Source:HGNC Symbol;Acc:13711]	X:73102187-73209014					ENSBTAG00000014485	POF1B	74	0.000251015	0.000398262	0.574578	6.94071	ENSMUSG00000034607	ENSMUST00000039887	80	10.5349	4.98146	6.71e-34	3.74e-33	-10.714	3.44967	6.22e-28	9.05e-27	0.0215929	0.420775	5.92136
epithelium-related	metabolism related	ENSOARG00000012754		ATXN3	protein_coding	Ovis aries ataxin 3 (ATXN3), mRNA. [Source:RefSeq mRNA;Acc:NM_001130936]	18:55693032-55721686					na	na	na	na	na	na	na	ENSMUSG00000021189	ENSMUST00000021606	79	1.13655	6.71211	3.86e-19	7.11e-19	na	na	na	na	0.0218774	0.424253	5.12062
epithelium-related	metabolism related	ENSOARG00000003277		MRPS10	protein_coding	mitochondrial ribosomal protein S10 [Source:HGNC Symbol;Acc:14502]	20:16025813-16034165					ENSBTAG00000015301	MRPS10	97	1.13e-07	2.45e-07	-0.582724	5.77134	ENSMUSG00000034729	ENSMUST00000060752	81	-0.952526	8.19844	2.78e-20	5.39e-20	0.505468	8.8462	1.07e-05	1.56e-05	0.0225488	0.430834	6.55948
epithelium-related	metabolism related	ENSOARG00000019495			protein_coding		2:219242636-219270839					na	na	na	na	na	na	na	na	na	na	na	na	na	na	na	na	na	na	0.0230484	0.433998	6.61822
epithelium-related	metabolism related	ENSOARG00000018422			protein_coding		3:167963772-167964665					na	na	na	na	na	na	na	na	na	na	na	na	na	na	na	na	na	na	0.0230835	0.433998	5.72371
epithelium-related	metabolism related	ENSOARG00000000544		ELF3	protein_coding	E74-like factor 3 (ets domain transcription factor, epithelial-specific ) [Source:HGNC Symbol;Acc:3318]	12:79008318-79012328		yes-epithelial cell differentiation 6.47E-5	metabolism related	metabolism-lipid_keto	ENSBTAG00000008756	ELF3	98	1.06e-08	2.54e-08	2.52517	5.2102	ENSMUSG00000003051	ENSMUST00000003135	78	10.0648	4.19337	8e-41	1.16e-39	-7.50134	1.67982	3.09e-17	1.06e-16	0.0232058	0.43485	5.81578
epithelium-related	metabolism related	ENSOARG00000008618		ADK	protein_coding	adenosine kinase [Source:HGNC Symbol;Acc:257]	25:29891406-30432039					ENSBTAG00000011072	ADK	93	9e-10	2.39e-09	-1.36576	6.2441	ENSMUSG00000039197	ENSMUST00000045376	90	-0.870055	8.33183	7.44e-10	9.89e-10	-0.474987	9.40051	0.0120119	0.0145192	0.0239788	0.443466	5.82061
epithelium-related	metabolism related	ENSOARG00000010531		KDM1B	protein_coding	lysine (K)-specific demethylase 1B [Source:HGNC Symbol;Acc:21577]	20:38320034-38360550					ENSBTAG00000014608	KDM1B	99	0.0160432	0.0211409	-0.316079	5.85973	na	na	88	na	na	na	na	na	na	na	na	0.0250325	0.448302	4.48178
epithelium-related	metabolism related	ENSOARG00000025059		SCARNA6	snoRNA	Small Cajal body specific RNA 6 [Source:RFAM;Acc:RF00478]	1:7484261-7484538					ENSBTAG00000044861	SCARNA6	94	1.7e-19	1.5e-18	5.18152	2.02285	na	na	69	na	na	na	na	na	na	na	na	0.025133	0.448477	6.38585
epithelium-related	metabolism related	ENSOARG00000005290		USMG5	protein_coding	up-regulated during skeletal muscle growth 5 homolog (mouse) [Source:HGNC Symbol;Acc:30889]	13:64548116-64548289					ENSBTAG00000009713	USMG5	100	1.04e-19	9.54e-19	3.83611	4.35135	na	na	88	na	na	na	na	na	na	na	na	0.0251426	0.448477	8.63293
epithelium-related	metabolism related	ENSOARG00000011491			processed_pseudogene		14:1324746-1324910					na	na	na	na	na	na	na	na	na	na	na	na	na	na	na	na	na	na	0.0252704	0.448701	9.54124
epithelium-related	metabolism related	ENSOARG00000019292		ALG10	protein_coding		3:180914275-180922577					na	na	na	na	na	na	na	na	na	86	na	na	na	na	na	na	na	na	0.0254529	0.449556	2.48224
epithelium-related	metabolism related	ENSOARG00000019488		ATP6V1A	protein_coding	ATPase, H+ transporting, lysosomal 70kDa, V1 subunit A [Source:HGNC Symbol;Acc:851]	1:176799291-176860593					ENSBTAG00000002703	ATP6V1A	100	5.36e-08	1.2e-07	-0.803107	7.76376	ENSMUSG00000052459	ENSMUST00000063661	99	3.39504	8.32238	2.71e-37	2.33e-36	-4.53735	8.52432	2.38e-30	5.38e-29	0.0256781	0.451217	6.22172
epithelium-related	metabolism related	ENSOARG00000017368		DAZAP2	protein_coding	DAZ associated protein 2 [Source:HGNC Symbol;Acc:2684]	3:134816952-134819829					ENSBTAG00000004349	DAZAP2	99	2.59e-25	7.34e-24	-2.30748	6.26543	ENSMUSG00000000346	ENSMUST00000000356	99	-3.16273	8.94243	9.79e-38	8.94e-37	1.00258	10.8289	1.08e-12	2.49e-12	0.0258782	0.451521	6.3908
epithelium-related	metabolism related	ENSOARG00000008650		FBP	protein_coding	Fructose-1,6-bisphosphatase [Source:UniProtKB/TrEMBL;Acc:E9P1J3]	2:31653188-31684127					ENSBTAG00000009733	FBP1	98	1.45e-12	5.09e-12	-1.63812	6.14763	ENSMUSG00000069805	ENSMUST00000092888	83	5.50844	5.38477	3.65e-31	1.52e-30	-8.55671	5.19867	3.79e-33	1.53e-31	0.0258219	0.451521	5.73394
epithelium-related	metabolism related	ENSOARG00000007141		PLTP	protein_coding	phospholipid transfer protein [Source:HGNC Symbol;Acc:9093]	13:74194790-74204450					ENSBTAG00000000559	PLTP	95	8.27e-17	4.8e-16	2.62481	6.27561	ENSMUSG00000017754	ENSMUST00000059954	75	4.66335	7.65909	1.06e-39	1.28e-38	-2.22761	5.69675	1.08e-10	2.19e-10	0.0257839	0.451521	6.83556
epithelium-related	metabolism related	ENSOARG00000001335			protein_coding		20:30809409-30845963					na	na	na	na	na	na	na	na	na	na	na	na	na	na	na	na	na	na	0.0261107	0.45319	7.06021
epithelium-related	metabolism related	ENSOARG00000019467		DRAM2	protein_coding	DNA-damage regulated autophagy modulator 2 [Source:HGNC Symbol;Acc:28769]	1:87591071-87609363					ENSBTAG00000009888	DRAM2	100	1.41e-06	2.77e-06	1.01496	4.61979	ENSMUSG00000027900	ENSMUST00000067630	86	0.1847	7.17878	0.0289209	0.0312637	1.18201	6.64394	8.79e-06	1.29e-05	0.0277374	0.467795	5.58855
epithelium-related	metabolism related	ENSOARG00000012429			protein_coding		17:62424499-62426333					na	na	na	na	na	na	na	ENSMUSG00000009013	ENSMUST00000009157	98	-2.00157	9.11111	1.08e-27	3.34e-27	na	na	na	na	0.0278495	0.467795	8.05395
epithelium-related	metabolism related	ENSOARG00000011043		ZC3HAV1	protein_coding	zinc finger CCCH-type, antiviral 1 [Source:HGNC Symbol;Acc:23721]	4:102447247-102496402					ENSBTAG00000021617	ZC3HAV1	86	3.35e-11	1.02e-10	1.01782	6.09572	ENSMUSG00000029826	ENSMUST00000031850	36	0.464593	8.60364	2.29e-11	3.19e-11	0.804478	8.25546	1.55e-06	2.38e-06	0.0276717	0.467795	4.65756
epithelium-related	metabolism related	ENSOARG00000010859		PLP2	protein_coding		X:52690852-52692694					na	na	na	na	na	na	na	na	na	na	na	na	na	na	na	na	na	na	0.0278331	0.467795	7.88881
epithelium-related	metabolism related	ENSOARG00000019966			protein_coding		3:42406932-42409249					na	na	na	na	na	na	na	na	na	na	na	na	na	na	na	na	na	na	0.0288076	0.47268	7.90872
epithelium-related	metabolism related	ENSOARG00000005646		GLYCTK	protein_coding	glycerate kinase [Source:HGNC Symbol;Acc:24247]	19:48566345-48569863					ENSBTAG00000021695	GLYCTK	92	0.460552	0.496887	0.320503	5.17832	ENSMUSG00000020258	ENSMUST00000036382	84	5.45292	5.21393	4.32e-30	1.63e-29	-6.18471	3.92086	6.56e-13	1.55e-12	0.0289193	0.47268	4.88326
epithelium-related	metabolism related	ENSOARG00000002048		NAA20	protein_coding	N(alpha)-acetyltransferase 20, NatB catalytic subunit [Source:HGNC Symbol;Acc:15908]	13:38683625-38700031					ENSBTAG00000001144	NAA20	99	8.62e-09	2.08e-08	-0.880048	6.2875	ENSMUSG00000002728	ENSMUST00000002805	99	-1.00001	8.63774	8.24e-15	1.28e-14	0.21308	9.48875	0.0707171	0.0803651	0.029449	0.476017	7.04612
epithelium-related	metabolism related	ENSOARG00000005922		PPA1	protein_coding	pyrophosphatase (inorganic) 1 [Source:HGNC Symbol;Acc:9226]	25:26222381-26254426					ENSBTAG00000007836	PPA1	94	2e-10	5.64e-10	-1.01963	7.06483	ENSMUSG00000020089	ENSMUST00000020286	89	-0.295331	9.08874	0.00259285	0.00290075	-0.68341	9.96386	3.65e-07	5.83e-07	0.0302712	0.479737	7.02978
epithelium-related	metabolism related	ENSOARG00000004103		PTPN13	protein_coding	protein tyrosine phosphatase, non-receptor type 13 (APO-1/CD95 (Fas)-associated phosphatase) [Source:HGNC Symbol;Acc:9646]	6:101134495-101327591					ENSBTAG00000014947	PTPN13	79	1.66e-22	2.61e-21	2.48605	7.65814	ENSMUSG00000034573	ENSMUST00000048957	80	3.78468	9.36005	2.61e-38	2.61e-37	-1.28455	7.94991	8.24e-12	1.79e-11	0.0303258	0.479737	5.15295
epithelium-related	metabolism related	ENSOARG00000011079			protein_coding		14:33773936-33774595					na	na	na	na	na	na	na	na	na	na	na	na	na	na	na	na	na	na	0.0308185	0.483167	5.73556
epithelium-related	metabolism related	ENSOARG00000001040		REXO2	protein_coding	RNA exonuclease 2 [Source:HGNC Symbol;Acc:17851]	15:24447669-24458249					ENSBTAG00000005843	REXO2	98	5.04e-23	8.67e-22	-2.09357	6.00289	ENSMUSG00000032026	ENSMUST00000034524	95	-0.821583	7.75439	2.64e-12	3.78e-12	-1.36669	9.15063	1.65e-16	5.31e-16	0.0307848	0.483167	6.09391
epithelium-related	metabolism related	ENSOARG00000001299		PDCD10	protein_coding	Programmed cell death 10 [Source:UniProtKB/TrEMBL;Acc:M4WXC5]	1:217764335-217793993					ENSBTAG00000031709	PDCD10	99	3.57e-06	6.77e-06	-0.774345	5.52659	ENSMUSG00000027835	ENSMUST00000029424	99	-1.76606	8.21108	4.13e-24	9.92e-24	1.17823	9.04667	1.25e-08	2.2e-08	0.0326323	0.488606	6.12951
epithelium-related	metabolism related	ENSOARG00000013675		C9H8orf59	protein_coding		9:89927662-89930334					na	na	na	na	na	na	na	na	na	78	na	na	na	na	na	na	na	na	0.032717	0.489351	7.03403
epithelium-related	metabolism related	ENSOARG00000020397		SUCLG1	protein_coding	succinate-CoA ligase, alpha subunit [Source:HGNC Symbol;Acc:11449]	3:56150389-56177606					ENSBTAG00000006075	SUCLG1	89	1.61e-17	1.04e-16	-1.34633	7.70058	ENSMUSG00000052738	ENSMUST00000064740	83	0.266717	9.37615	2.44e-06	2.96e-06	-1.59804	10.3569	1.16e-17	4.15e-17	0.0332364	0.491014	7.23021
epithelium-related	metabolism related	ENSOARG00000014506		RPL17-like	protein_coding		20:24667630-24668483					na	na	na	na	na	na	na	na	na	na	na	na	na	na	na	na	na	na	0.0333499	0.491044	5.45763
epithelium-related	metabolism related	ENSOARG00000018055		M_ARCH3	protein_coding	membrane-associated ring finger (C3HC4) 3, E3 ubiquitin protein ligase [Source:HGNC Symbol;Acc:28728]	5:24468617-24606093					ENSBTAG00000006797	37681	100	5.04e-18	3.55e-17	-1.6849	5.65538	ENSMUSG00000032656	ENSMUST00000035278	79	2.2213	6.26062	3.29e-25	8.51e-25	-4.56992	6.79351	7.18e-36	5.41e-34	0.0337766	0.493714	5.40717
epithelium-related	metabolism related	ENSOARG00000017849		SLC35A3	protein_coding	solute carrier family 35 (UDP-N-acetylglucosamine (UDP-GlcNAc) transporter), member A3 [Source:HGNC Symbol;Acc:11023]	1:76521405-76559806					ENSBTAG00000012454	SLC35A3	84	6.5e-13	2.35e-12	-1.98663	6.41796	ENSMUSG00000027957	ENSMUST00000029569	81	1.61771	7.18792	2.91e-17	4.95e-17	-3.99256	8.12782	2.01e-21	1.12e-20	0.0346033	0.49732	5.63181
epithelium-related	metabolism related	ENSOARG00000014697		GPR160	protein_coding	G protein-coupled receptor 160 [Source:HGNC Symbol;Acc:23693]	1:215320734-215321750					ENSBTAG00000048011	GPR160	96	0.0244246	0.0314926	0.546801	3.79196	ENSMUSG00000037661	ENSMUST00000046748	63	4.42699	4.3239	7.04e-26	1.91e-25	-4.68191	2.83619	1.08e-17	3.88e-17	0.0343174	0.49732	4.43616
epithelium-related	metabolism related	ENSOARG00000013852		TMEM33	protein_coding	transmembrane protein 33 [Source:HGNC Symbol;Acc:25541]	6:60762563-60782492					ENSBTAG00000043958	TMEM33	58	8.13e-14	3.26e-13	1.66313	5.03922	ENSMUSG00000037720	ENSMUST00000037918	57	1.2858	7.41418	1.41e-21	2.92e-21	0.677241	6.42187	0.00113896	0.00147168	0.0344588	0.49732	5.61006
epithelium-related	metabolism related	ENSOARG00000008359		OMA1	protein_coding	OMA1 zinc metallopeptidase [Source:HGNC Symbol;Acc:29661]	1:32970778-33023119					ENSBTAG00000017326	OMA1	95	8.11e-05	0.000134769	-0.812257	4.00108	ENSMUSG00000035069	ENSMUST00000035780	72	1.73438	5.14377	3.54e-18	6.25e-18	-3.03771	5.00353	2.05e-16	6.51e-16	0.0343586	0.49732	3.52249
epithelium-related	metabolism related	ENSOARG00000000461		NEBL	protein_coding	nebulette [Source:HGNC Symbol;Acc:16932]	13:21174224-21289099					ENSBTAG00000013339	NEBL	99	0.00507559	0.00703983	0.495965	3.73518	na	na	na	na	na	na	na	na	na	na	na	0.0345219	0.49732	2.7854
epithelium-related	metabolism related	ENSOARG00000018582		ZNF706	protein_coding	zinc finger protein 706 [Source:HGNC Symbol;Acc:24992]	9:75783370-75786047					ENSBTAG00000008054	ZNF706	100	1.33e-19	1.2e-18	-2.15472	5.5813	ENSMUSG00000062397	ENSMUST00000078976	100	-1.32856	7.51146	1.68e-16	2.78e-16	-0.886389	8.97607	4.56e-10	8.8e-10	0.0348176	0.49787	7.17746
epithelium-related	metabolism related	ENSOARG00000006971		SERPINB10	protein_coding	serpin peptidase inhibitor, clade B (ovalbumin), member 10 [Source:HGNC Symbol;Acc:8942]	23:62308486-62330628					ENSBTAG00000001102	SERPINB10	95	0.578251	0.612364	0.0856353	8.27484	na	na	61	na	na	na	na	na	na	na	na	0.0351895	0.499266	5.94947
epithelium-related	metabolism related	ENSOARG00000009351		C4H7orf73	protein_coding		4:99249556-99251056					ENSBTAG00000045794	C7orf73	91	6.49e-22	8.93e-21	-3.00433	5.66149	na	na	na	na	na	na	na	na	na	na	na	0.0356017	0.49945	7.66442
epithelium-related	metabolism related	ENSOARG00000020269			protein_coding		3:199979779-199980090					na	na	na	na	na	na	na	na	na	100	na	na	na	na	na	na	na	na	0.0358737	0.501126	5.48679
epithelium-related	metabolism related	ENSOARG00000011965		LMBRD1	protein_coding	LMBR1 domain containing 1 [Source:HGNC Symbol;Acc:23038]	9:4692113-4826365					ENSBTAG00000016164	LMBRD1	93	8.59e-12	2.78e-11	-1.04331	6.5531	ENSMUSG00000073725	ENSMUST00000095062	88	1.00229	7.98871	2e-17	3.42e-17	-2.18485	8.62645	3.18e-20	1.53e-19	0.0363864	0.502453	5.63142
epithelium-related	metabolism related	ENSOARG00000004265		ANK3	protein_coding	ankyrin 3, node of Ranvier (ankyrin G) [Source:HGNC Symbol;Acc:494]	25:15631420-15992736					ENSBTAG00000019052	ANK3	74	2.32e-10	6.5e-10	-1.01059	7.78988	ENSMUSG00000069601	ENSMUST00000054167	38	0.583707	9.46898	2.91e-09	3.81e-09	-1.56822	10.246	5.56e-16	1.69e-15	0.0383124	0.510351	3.79694
epithelium-related	metabolism related	ENSOARG00000002172			protein_coding		5:35332836-35333526					na	na	na	na	na	na	na	ENSMUSG00000025868	ENSMUST00000026986	84	0.2627	7.75847	0.00451057	0.00500348	na	na	na	na	0.0388862	0.512298	7.50514
epithelium-related	metabolism related	ENSOARG00000000489			protein_coding		26:29403361-29404007					na	na	na	na	na	na	na	na	na	na	na	na	na	na	na	na	na	na	0.0390413	0.512377	6.98593
epithelium-related	metabolism related	ENSOARG00000007855		RPL34-like	protein_coding		6:16785400-16790036					na	na	na	na	na	na	na	na	na	na	na	na	na	na	na	na	na	na	0.0395247	0.512899	5.02442
epithelium-related	metabolism related	ENSOARG00000015442			protein_coding		13:35465755-35633053					na	na	na	na	na	na	na	na	na	92	na	na	na	na	na	na	na	na	0.0396803	0.51401	5.62461
epithelium-related	metabolism related	ENSOARG00000021077		S100A10	protein_coding	S100 calcium binding protein A10 [Source:HGNC Symbol;Acc:10487]	1:100863640-100867559					ENSBTAG00000015147	S100A10	100	1.36e-25	4.08e-24	-3.12566	6.98565	ENSMUSG00000041959	ENSMUST00000045756	92	-2.15575	8.92423	1.15e-26	3.28e-26	-0.84567	11.0696	4.07e-09	7.38e-09	0.0412215	0.518918	7.74159
epithelium-related	metabolism related	ENSOARG00000008315		CDKL4	protein_coding	cyclin-dependent kinase-like 4 [Source:HGNC Symbol;Acc:19287]	3:84885383-84920666					ENSBTAG00000024044	CDKL4	90	1.71e-13	6.63e-13	4.32306	2.34229	ENSMUSG00000033966	ENSMUST00000086545	93	8.29532	2.72957	1.29e-39	1.54e-38	-2.76808	-0.632266	4.01e-06	6e-06	0.0422647	0.525404	4.47417
epithelium-related	metabolism related	ENSOARG00000012946		IPMK	protein_coding	inositol polyphosphate multikinase [Source:HGNC Symbol;Acc:20739]	22:356761-406918					ENSBTAG00000011197	IPMK	96	0.0403916	0.0508487	0.423307	4.04373	ENSMUSG00000060733	ENSMUST00000079252	77	-0.411036	6.59918	0.000222651	0.00025682	1.18792	6.3623	2.46e-05	3.51e-05	0.0424644	0.526477	4.30165
epithelium-related	metabolism related	ENSOARG00000003674		VBP1	protein_coding	von Hippel-Lindau binding protein 1 [Source:HGNC Symbol;Acc:12662]	X:75778654-75800309					ENSBTAG00000017265	VBP1	100	9.54e-05	0.000157224	-0.565554	5.20461	ENSMUSG00000031197	ENSMUST00000033540	96	-1.3615	7.79272	6.5e-25	1.65e-24	0.993863	8.42511	3.73e-07	5.96e-07	0.042802	0.528114	6.04461
epithelium-related	metabolism related	ENSOARG00000017221		RBL1	protein_coding	retinoblastoma-like 1 (p107) [Source:HGNC Symbol;Acc:9893]	13:65583238-65642844		yes-regulation of cell cycle 2.16E-2			ENSBTAG00000011541	RBL1	98	0.337823	0.373965	0.197866	3.5434	ENSMUSG00000027641	ENSMUST00000029170	89	0.542235	5.59916	8.64e-06	1.03e-05	-0.244357	5.14053	0.342298	0.363794	0.0436352	0.528614	2.45436
epithelium-related	metabolism related	ENSOARG00000008049		SMIM20	protein_coding	small integral membrane protein 20 [Source:HGNC Symbol;Acc:37260]	6:45251336-45263379					ENSBTAG00000003897	SMIM20	61	1.61e-15	7.94e-15	1.93724	4.08301	na	na	56	na	na	na	na	na	na	na	na	0.0441154	0.529657	6.78707
epithelium-related	metabolism related	ENSOARG00000014083		OAZ1	protein_coding	ornithine decarboxylase antizyme 1 [Source:HGNC Symbol;Acc:8095]	5:18847027-18848494					ENSBTAG00000018522	OAZ1	97	1.4e-07	3.01e-07	-1.02867	8.23568	ENSMUSG00000035242	ENSMUST00000060987	79	-0.722568	10.4802	5.46e-15	8.58e-15	-0.0384556	11.4766	0.82473	0.835425	0.0450491	0.534665	8.79828
epithelium-related	metabolism related	ENSOARG00000012711		RBM47	protein_coding	RNA binding motif protein 47 [Source:HGNC Symbol;Acc:30358]	6:59351088-59449924					ENSBTAG00000002356	RBM47	98	1.29e-15	6.42e-15	2.01478	6.20017	ENSMUSG00000070780	ENSMUST00000094756	93	6.12332	6.70124	9.67e-44	2.29e-42	-4.83695	4.66982	4.86e-23	3.31e-22	0.0452031	0.534665	5.53883
epithelium-related	metabolism related	ENSOARG00000002387		TRAPPC5	protein_coding	trafficking protein particle complex 5 [Source:HGNC Symbol;Acc:23067]	5:14198473-14201148					ENSBTAG00000004268	TRAPPC5	98	0.0716655	0.0874788	0.792701	4.38317	ENSMUSG00000040236	ENSMUST00000044857	98	-1.40328	7.52319	2.46e-17	4.19e-17	2.72287	7.33833	4.98e-05	6.95e-05	0.0469612	0.542126	4.59701
epithelium-related	metabolism related	ENSOARG00000015778		STARD5	protein_coding	StAR-related lipid transfer (START) domain containing 5 [Source:HGNC Symbol;Acc:18065]	18:26142227-26150244					ENSBTAG00000010964	STARD5	98	2.04e-09	5.19e-09	-1.17755	5.08925	ENSMUSG00000046027	ENSMUST00000075418	78	1.05007	6.38786	2.63e-13	3.9e-13	-2.52911	6.85267	1.53e-17	5.42e-17	0.0473082	0.542475	5.61862
epithelium-related	metabolism related	ENSOARG00000012691			protein_coding		21:42643882-42645089					ENSBTAG00000031786	FAU	94	0.0359151	0.0454983	0.838587	7.77086	na	na	97	na	na	na	na	na	na	na	na	0.0473741	0.542475	9.51284
epithelium-related	metabolism related	ENSOARG00000014286		BLOC1S2	protein_coding	biogenesis of lysosomal organelles complex-1, subunit 2 [Source:HGNC Symbol;Acc:20984]	22:20333031-20341253					ENSBTAG00000010739	BLOC1S2	97	8.7e-23	1.44e-21	-3.67443	3.68416	ENSMUSG00000057506	ENSMUST00000079033	94	-2.60993	5.55218	2.22e-22	4.8e-22	-1.14047	7.70203	9.65e-09	1.7e-08	0.0482666	0.54274	4.20616
epithelium-related	metabolism related	ENSOARG00000009829		FUT4	protein_coding	fucosyltransferase 4 (alpha (1,3) fucosyltransferase, myeloid-specific) [Source:HGNC Symbol;Acc:4015]	15:15464603-15466718					ENSBTAG00000038062	FUT4	88	3.36e-06	6.39e-06	1.50797	4.64512	na	na	67	na	na	na	na	na	na	na	na	0.04825	0.54274	5.40303
epithelium-related	metabolism related	ENSOARG00000001725		IMPA2	protein_coding	inositol(myo)-1(or 4)-monophosphatase 2 [Source:HGNC Symbol;Acc:6051]	23:43125780-43137181					ENSBTAG00000043951	IMPA2	93	1.46e-07	3.14e-07	-1.99051	6.33297	ENSMUSG00000024525	ENSMUST00000025403	85	1.15133	7.29626	3.53e-13	5.2e-13	-3.43289	8.30722	1.84e-10	3.66e-10	0.0478666	0.54274	6.32564
epithelium-related	metabolism related	ENSOARG00000008230		ITM2B	protein_coding	Ovis aries integral membrane protein 2B (ITM2B), mRNA. [Source:RefSeq mRNA;Acc:NM_001134304]	10:18364311-18388321					ENSBTAG00000003109	ITM2B	97	4.01e-09	9.99e-09	-0.811602	9.93178	ENSMUSG00000022108	ENSMUST00000022704	94	2.0669	10.9695	2.76e-36	2.09e-35	-2.71287	11.5267	1.5e-25	1.46e-24	0.0486796	0.545009	9.45135
epithelium-related	metabolism related	ENSOARG00000010175		ETFA-like	protein_coding		X:127319876-127320697					na	na	na	na	na	na	na	ENSMUSG00000032314	ENSMUST00000034866	89	1.7366	8.92648	9.84e-22	2.05e-21	na	na	na	na	0.0495618	0.545858	7.74909
epithelium-related	metabolism related	ENSOARG00000006916		TXN	protein_coding	Ovis aries thioredoxin (TXN), mRNA. [Source:RefSeq mRNA;Acc:NM_001009421]	2:13016557-13028295					ENSBTAG00000002953	TXN	91	6.87e-18	4.73e-17	-1.71922	7.86668	ENSMUSG00000028367	ENSMUST00000030051	87	-0.646347	9.78428	4.71e-10	6.3e-10	-0.894348	11.0831	3.22e-09	5.87e-09	0.0497584	0.5462	8.97359
epithelium-related	metabolism related	ENSOARG00000007935		PLA2G4A	protein_coding	phospholipase A2, group IVA (cytosolic, calcium-dependent) [Source:HGNC Symbol;Acc:9035]	12:66021001-66184888					ENSBTAG00000013298	PLA2G4A	99	7.98e-11	2.34e-10	1.55966	5.19535	ENSMUSG00000056220	ENSMUST00000070200	94	0.479277	7.88147	6.14e-05	7.19e-05	1.48629	7.11569	5.23e-08	8.81e-08	0.0511147	0.549613	4.48654
epithelium-related	metabolism related	ENSOARG00000018407			protein_coding	Ribosomal protein S15a [Source:UniProtKB/TrEMBL;Acc:Q30B79]	3:165532313-165532705					na	na	na	na	na	na	na	na	na	na	na	na	na	na	na	na	na	na	0.051983	0.553212	6.34808
epithelium-related	metabolism related	ENSOARG00000004571		UBE2E1	protein_coding	ubiquitin-conjugating enzyme E2E 1 [Source:HGNC Symbol;Acc:12477]	26:40578082-40655179					na	na	na	na	na	na	na	ENSMUSG00000021774	ENSMUST00000022296	99	0.433952	7.76511	4.23e-07	5.22e-07	na	na	na	na	0.0521698	0.553212	4.79018
epithelium-related	metabolism related	ENSOARG00000003573		RNF2	protein_coding	ring finger protein 2 [Source:HGNC Symbol;Acc:10061]	12:64166895-64205695		yes			ENSBTAG00000000023	RNF2	95	0.6759	0.705991	0.0711124	3.87962	ENSMUSG00000026484	ENSMUST00000076110	95	-1.2341	6.64527	4.95e-19	9.07e-19	1.72408	6.71117	1.53e-09	2.86e-09	0.052146	0.553212	3.70958
epithelium-related	metabolism related	ENSOARG00000003022		ATPIF1	protein_coding	ATPase inhibitory factor 1 [Source:HGNC Symbol;Acc:871]	2:238013417-238015214					ENSBTAG00000006342	ATPIF1	80	2.57e-30	2.51e-28	-3.48626	6.03519	ENSMUSG00000054428	ENSMUST00000067496	52	-4.49041	8.78389	2.35e-37	2.03e-36	1.08118	11.4043	3.64e-17	1.25e-16	0.052591	0.555373	6.77485
epithelium-related	metabolism related	ENSOARG00000010837		TPMT	protein_coding	thiopurine S-methyltransferase [Source:HGNC Symbol;Acc:12014]	20:38361051-38390210					ENSBTAG00000019300	TPMT	81	6.27e-12	2.06e-11	-1.44283	8.1533	ENSMUSG00000021376	ENSMUST00000021806	61	5.18312	7.69197	4.41e-42	7.94e-41	-7.36006	7.77901	1.22e-34	6.86e-33	0.0530234	0.555977	5.50258
epithelium-related	metabolism related	ENSOARG00000012663			protein_coding		X:97625525-97645645					ENSBTAG00000019652	STK26	95	0.00513541	0.0071199	-0.478854	5.07512	na	na	93	na	na	na	na	na	na	na	na	0.053748	0.557436	4.84271
epithelium-related	metabolism related	ENSOARG00000014483		MINOS1	protein_coding	mitochondrial inner membrane organizing system 1 [Source:HGNC Symbol;Acc:32068]	9:44712827-44713063					na	na	na	na	na	na	na	na	na	86	na	na	na	na	na	na	na	na	0.0541748	0.559423	8.11255
epithelium-related	metabolism related	ENSOARG00000020874		TMEM54	protein_coding	transmembrane protein 54 [Source:HGNC Symbol;Acc:24143]	2:233860684-233864512					ENSBTAG00000008331	TMEM54	94	0.976862	0.979536	-0.0077327	5.47563	ENSMUSG00000028786	ENSMUST00000030577	75	2.96506	6.45122	4.58e-29	1.57e-28	-3.44919	5.97214	9.44e-12	2.04e-11	0.0556308	0.562893	6.29115
epithelium-related	metabolism related	ENSOARG00000014529		CMC1	protein_coding	C-x(9)-C motif containing 1 [Source:HGNC Symbol;Acc:28783]	19:2599131-2665888					ENSBTAG00000035286	CMC1	69	6.96e-16	3.61e-15	-2.21944	5.04757	ENSMUSG00000039163	ENSMUST00000044220	75	0.446483	6.17874	0.000188268	0.000217725	-3.03318	7.26155	2.35e-18	9.07e-18	0.0557943	0.562893	2.93268
epithelium-related	metabolism related	ENSOARG00000009624			protein_coding		2:37992739-37994392					na	na	na	na	na	na	na	na	na	na	na	na	na	na	na	na	na	na	0.0557267	0.562893	5.87679
epithelium-related	metabolism related	ENSOARG00000012154		SUB1	protein_coding	SUB1 homolog (S. cerevisiae) [Source:HGNC Symbol;Acc:19985]	16:40963359-41020208		yes			ENSBTAG00000021965	SUB1	99	1.39e-06	2.74e-06	-0.651116	7.07075	ENSMUSG00000022205	ENSMUST00000022816	94	-0.815032	9.4702	7.4e-19	1.35e-18	0.328446	10.2673	0.0190736	0.0227377	0.055945	0.563139	5.69381
epithelium-related	metabolism related	ENSOARG00000016402			protein_coding		7:4241355-4250161					na	na	na	na	na	na	na	ENSMUSG00000033184	ENSMUST00000036030	94	4.27218	6.32551	3.62e-41	5.55e-40	na	na	na	na	0.0567566	0.565183	6.67224
epithelium-related	metabolism related	ENSOARG00000000612		PERP	protein_coding	PERP, TP53 apoptosis effector [Source:HGNC Symbol;Acc:17637]	8:62931849-62944375					ENSBTAG00000020097	PERP	100	3.63e-22	5.3e-21	-2.23186	9.81345	ENSMUSG00000019851	ENSMUST00000019998	88	4.66936	9.22994	1.55e-45	4.94e-44	-6.97561	9.88354	1.19e-38	2.05e-36	0.0568627	0.565183	9.84977
epithelium-related	metabolism related	ENSOARG00000023121		Telomerase-vert	misc_RNA	Vertebrate telomerase RNA [Source:RFAM;Acc:RF00024]	1:215644951-215645380					ENSBTAG00000043157	Telomerase-vert	97	3.71e-38	1.93e-35	7.55083	2.29237	na	na	65	na	na	na	na	na	na	na	na	0.0577287	0.567489	6.80692
epithelium-related	metabolism related	ENSOARG00000003288		MAOB	protein_coding	monoamine oxidase B [Source:HGNC Symbol;Acc:6834]	X:40781769-40812225					ENSBTAG00000001288	MAOB	94	1.82e-07	3.89e-07	1.39406	5.88058	na	na	82	na	na	na	na	na	na	na	na	0.0579332	0.567679	6.18792
epithelium-related	metabolism related	ENSOARG00000017595		GAL3ST2	protein_coding	galactose-3-O-sulfotransferase 2 [Source:HGNC Symbol;Acc:24869]	1:105668-108573					ENSBTAG00000009093	GAL3ST2	76	0.969564	0.973236	0.0146524	3.84184	na	na	55	na	na	na	na	na	na	na	na	0.0585385	0.56866	4.14648
epithelium-related	metabolism related	ENSOARG00000020053		HIST1H4G	protein_coding	histone cluster 1, H4g [Source:HGNC Symbol;Acc:4792]	20:30634402-30634734					ENSBTAG00000031756	HIST1H4E	94	3.5e-36	1.36e-33	9.0669	3.70195	na	na	na	na	na	na	na	na	na	na	na	0.0589768	0.56893	9.04493
epithelium-related	metabolism related	ENSOARG00000006093		TALDO1	protein_coding	transaldolase 1 [Source:HGNC Symbol;Acc:11559]	21:49360110-49363669					ENSBTAG00000010336	TALDO1	95	0.148028	0.173321	-0.363816	7.2194	ENSMUSG00000025503	ENSMUST00000026576	93	-2.87264	10.6267	2.47e-36	1.88e-35	2.93781	11.5941	3.97e-11	8.25e-11	0.0595347	0.570156	7.66687
epithelium-related	metabolism related	ENSOARG00000015296		MRPL39	protein_coding	mitochondrial ribosomal protein L39 [Source:HGNC Symbol;Acc:14027]	1:129008749-129024670					ENSBTAG00000019542	MRPL39	96	0.775609	0.798029	-0.0395152	5.64289	na	na	79	na	na	na	na	na	na	na	na	0.0612123	0.574909	4.79906
epithelium-related	metabolism related	ENSOARG00000008491		SLC35D2	protein_coding	solute carrier family 35 (UDP-GlcNAc/UDP-glucose transporter), member D2 [Source:HGNC Symbol;Acc:20799]	2:29669631-29718984					ENSBTAG00000019939	SLC35D2	98	0.000676934	0.00102732	-0.767143	2.79561	na	na	89	na	na	na	na	na	na	na	na	0.0611505	0.574909	3.41933
epithelium-related	metabolism related	ENSOARG00000017342		PSMA2	protein_coding	Proteasome subunit alpha type [Source:UniProtKB/TrEMBL;Acc:K4P231]	4:78190099-78204994					na	na	na	na	na	na	na	na	na	100	na	na	na	na	na	na	na	na	0.0614139	0.57576	3.59724
epithelium-related	metabolism related	ENSOARG00000016781			protein_coding		1:69790494-69792328					na	na	na	na	na	na	na	na	na	na	na	na	na	na	na	na	na	na	0.0619415	0.578616	7.32943
epithelium-related	metabolism related	ENSOARG00000008313		LPAR6	protein_coding	lysophosphatidic acid receptor 6 [Source:HGNC Symbol;Acc:15520]	10:18533288-18535461					ENSBTAG00000006645	LPAR6	92	1.03e-08	2.46e-08	-1.1374	6.55363	ENSMUSG00000033446	ENSMUST00000044405	86	3.02642	7.08266	8.72e-27	2.52e-26	-4.73904	7.33709	1.55e-27	2.13e-26	0.0642633	0.584867	6.36226
epithelium-related	metabolism related	ENSOARG00000012519		TIPRL	protein_coding	TIP41, TOR signaling pathway regulator-like (S. cerevisiae) [Source:HGNC Symbol;Acc:30231]	1:118519711-118578971					ENSBTAG00000005393	TIPRL	99	0.17835	0.206495	-0.198635	4.57334	ENSMUSG00000040843	ENSMUST00000043235	96	0.0800402	6.67416	0.249706	0.26006	-0.185961	6.76808	0.301725	0.322306	0.0647799	0.584894	5.34579
epithelium-related	metabolism related	ENSOARG00000004188			protein_coding		5:36243381-36246372					na	na	na	na	na	na	na	na	na	na	na	na	na	na	na	na	na	na	0.0643569	0.584894	6.68345
epithelium-related	metabolism related	ENSOARG00000003201		KREMEN1	protein_coding	kringle containing transmembrane protein 1 [Source:HGNC Symbol;Acc:17550]	17:67965597-67999531					ENSBTAG00000009773	KREMEN1	97	0.001718	0.00249975	0.416793	5.98483	ENSMUSG00000020393	ENSMUST00000020662	88	4.77048	6.39185	4.08e-45	1.19e-43	-5.14634	5.39439	3.92e-28	5.89e-27	0.0669342	0.590538	5.97513
epithelium-related	metabolism related	ENSOARG00000017031		COX7C-like	protein_coding		15:29117660-29117848					na	na	na	na	na	na	na	ENSMUSG00000017778	ENSMUST00000017922	92	0.876292	9.10751	6.68e-11	9.18e-11	na	na	na	na	0.0671235	0.590941	9.70116
epithelium-related	metabolism related	ENSOARG00000006495		ATP1B3	protein_coding	ATPase, Na+/K+ transporting, beta 3 polypeptide [Source:HGNC Symbol;Acc:806]	1:245070893-245107490					ENSBTAG00000014140	ATP1B3	85	2.08e-20	2.15e-19	-2.37994	9.13194	ENSMUSG00000032412	ENSMUST00000034983	60	1.13096	10.0396	7.94e-17	1.33e-16	-3.2883	11.3412	2.67e-27	3.52e-26	0.0670644	0.590941	6.2659
epithelium-related	metabolism related	ENSOARG00000019979		RHBDL2	protein_coding	rhomboid, veinlet-like 2 (Drosophila) [Source:HGNC Symbol;Acc:16083]	1:13384556-13419705					ENSBTAG00000008023	RHBDL2	85	2.15e-05	3.78e-05	-0.519639	6.12643	ENSMUSG00000043333	ENSMUST00000053202	74	7.73028	4.87807	9e-37	7.26e-36	-9.88078	3.71613	2.16e-33	9.78e-32	0.0682306	0.593226	5.40002
epithelium-related	metabolism related	ENSOARG00000008494			protein_coding		19:49530241-49701797					na	na	na	na	na	na	na	na	na	na	na	na	na	na	na	na	na	na	0.0682543	0.593226	7.11201
epithelium-related	metabolism related	ENSOARG00000018677		EHF	protein_coding	ets homologous factor [Source:HGNC Symbol;Acc:3246]	15:63412083-63431385		yes-epithelial cell differentiation 6.47E-5	metabolism related	epithelium-cell_cycle	ENSBTAG00000017150	EHF	99	1.99e-10	5.62e-10	0.904255	6.87611	ENSMUSG00000012350	ENSMUST00000090475	95	9.93076	5.30994	1.11e-35	7.74e-35	-10.2627	3.39349	3.75e-37	4.14e-35	0.0684468	0.59346	6.22305
epithelium-related	metabolism related	ENSOARG00000010451			protein_coding		26:25493375-25522452					na	na	na	na	na	na	na	ENSMUSG00000031584	ENSMUST00000033992	90	3.9483	9.50056	3.58e-38	3.51e-37	na	na	na	na	0.0693421	0.595257	7.32872
epithelium-related	metabolism related	ENSOARG00000011990		MMS22L	protein_coding	MMS22-like, DNA repair protein [Source:HGNC Symbol;Acc:21475]	8:39560926-39684280					ENSBTAG00000000629	MMS22L	96	1.13e-07	2.45e-07	1.25459	3.88344	na	na	79	na	na	na	na	na	na	na	na	0.0700972	0.599755	2.82052
epithelium-related	metabolism related	ENSOARG00000003046		TFAM	protein_coding	transcription factor A, mitochondrial [Source:HGNC Symbol;Acc:11741]	25:45221876-45242561		yes			ENSBTAG00000003546	TFAM	80	0.465182	0.501621	-0.12618	4.3991	ENSMUSG00000003923	ENSMUST00000092430	54	-1.70373	7.28853	1.36e-24	3.38e-24	1.9538	7.63108	8.18e-11	1.67e-10	0.0702837	0.600361	4.90928
epithelium-related	metabolism related	ENSOARG00000018622		EEF1B2	protein_coding		2:207198404-207201274					na	na	na	na	na	na	na	ENSMUSG00000025967	ENSMUST00000027108	95	-0.454199	11.3905	1.68e-07	2.1e-07	na	na	na	na	0.0706677	0.600742	9.51584
epithelium-related	metabolism related	ENSOARG00000016679		DOCK11	protein_coding	dedicator of cytokinesis 11 [Source:HGNC Symbol;Acc:23483]	X:110575145-110731320					ENSBTAG00000006439	DOCK11	99	6.52e-17	3.84e-16	2.56563	5.60146	ENSMUSG00000031093	ENSMUST00000033419	95	4.68419	6.92253	3.1e-45	9.36e-44	-2.37406	4.81949	5.52e-11	1.14e-10	0.0711773	0.601396	4.18086
epithelium-related	metabolism related	ENSOARG00000008372		HTATIP2	protein_coding	HIV-1 Tat interactive protein 2, 30kDa [Source:HGNC Symbol;Acc:16637]	21:23900512-23913340		yes			ENSBTAG00000013419	HTATIP2	88	0.102167	0.122325	0.208575	5.98024	ENSMUSG00000039745	ENSMUST00000085272	75	2.84377	7.12377	4.43e-30	1.67e-29	-2.97058	6.69222	2.54e-23	1.8e-22	0.073109	0.606205	6.56875
epithelium-related	metabolism related	ENSOARG00000009525		MAL2	protein_coding	mal, T-cell differentiation protein 2 (gene/pseudogene) [Source:HGNC Symbol;Acc:13634]	9:57835855-57848917					ENSBTAG00000011779	MAL2	87	1.99e-19	1.73e-18	-2.41205	8.22055	ENSMUSG00000024479	ENSMUST00000025356	77	4.31609	7.73429	6.08e-34	3.42e-33	-7.26821	8.41895	5.2e-35	3.15e-33	0.0744228	0.60824	6.90317
epithelium-related	metabolism related	ENSOARG00000007976			processed_pseudogene		1:106587816-106589153					na	na	na	na	na	na	na	na	na	na	na	na	na	na	na	na	na	na	0.0745269	0.60824	6.63716
epithelium-related	metabolism related	ENSOARG00000012645		RPL8	protein_coding	ribosomal protein L8 [Source:HGNC Symbol;Acc:10368]	9:13276130-13278418					ENSBTAG00000026327	RPL8	100	0.0135131	0.0179684	1.11563	9.43956	ENSMUSG00000003970	ENSMUST00000004072	100	-0.496217	12.3176	1.67e-09	2.2e-09	2.11139	12.4253	0.000375355	0.000499056	0.0751938	0.609922	10.2538
epithelium-related	metabolism related	ENSOARG00000016489			protein_coding		1:69228056-69234901					na	na	na	na	na	na	na	na	na	na	na	na	na	na	na	na	na	na	0.0768697	0.610368	6.72557
epithelium-related	metabolism related	ENSOARG00000015966			protein_coding		3:58600987-58601760					ENSBTAG00000002542	KRCC1	97	4.59e-10	1.25e-09	-1.01448	6.1641	ENSMUSG00000053012	ENSMUST00000080949	71	-1.07668	8.48314	7.37e-22	1.55e-21	0.140822	9.40216	0.354094	0.375564	0.0767785	0.610368	6.36338
epithelium-related	metabolism related	ENSOARG00000015717			protein_coding		10:51067743-51107514					na	na	na	na	na	na	na	na	na	na	na	na	na	na	na	na	na	na	0.0768414	0.610368	4.41526
epithelium-related	metabolism related	ENSOARG00000019440		DAD1	protein_coding	defender against cell death 1 [Source:HGNC Symbol;Acc:2664]	7:21835695-21847699					ENSBTAG00000019077	DAD1	100	2.39e-17	1.5e-16	-1.60967	7.00249	ENSMUSG00000022174	ENSMUST00000022781	98	-0.829838	9.00855	6.54e-11	9e-11	-0.757564	10.2486	4.51e-11	9.35e-11	0.0785334	0.613383	8.10871
epithelium-related	metabolism related	ENSOARG00000012290			protein_coding		17:62376933-62378639					ENSBTAG00000012788	COX6A1	98	1.2e-10	3.47e-10	-0.79284	8.49488	ENSMUSG00000041697	ENSMUST00000040154	83	-2.782	11.7221	1.27e-37	1.15e-36	2.65715	13.034	1.17e-26	1.37e-25	0.079124	0.613383	9.85109
epithelium-related	metabolism related	ENSOARG00000010908		ERP44	protein_coding	endoplasmic reticulum protein 44 [Source:HGNC Symbol;Acc:18311]	2:47441032-47528922					ENSBTAG00000009804	ERP44	100	3.37e-11	1.02e-10	-0.846615	7.2201	ENSMUSG00000028343	ENSMUST00000030028	91	0.981786	8.77736	9.87e-20	1.86e-19	-1.88138	9.38511	5.93e-20	2.77e-19	0.0791238	0.613383	6.64865
epithelium-related	metabolism related	ENSOARG00000020954		MAPK6	protein_coding	mitogen-activated protein kinase 6 [Source:HGNC Symbol;Acc:6879]	7:55330503-55366128			metabolism related	metabolism related	ENSBTAG00000005865	MAPK6	99	0.232264	0.263505	-0.179805	7.72405	na	na	95	na	na	na	na	na	na	na	na	0.0797168	0.615444	4.90355
epithelium-related	metabolism related	ENSOARG00000016274		SLC25A5	protein_coding	Ovis aries solute carrier family 25 (mitochondrial carrier; adenine nucleotide translocator), member 5 (SLC25A5), nuclear gene encoding mitochondrial protein, mRNA. [Source:RefSeq mRNA;Acc:NM_001127279]	X:109342823-109344195					ENSBTAG00000046037	SLC25A5	98	0.239621	0.271308	-0.145027	7.22964	ENSMUSG00000016319	ENSMUST00000016463	97	-2.02741	10.3687	3.43e-26	9.49e-26	2.15117	11.0699	1.84e-19	8.08e-19	0.0798976	0.615936	7.65213
epithelium-related	metabolism related	ENSOARG00000000899		MECOM	protein_coding	MDS1 and EVI1 complex locus [Source:HGNC Symbol;Acc:3498]	1:216222550-216357376		yes-epithelium development 1.67E-2			ENSBTAG00000005871	MECOM	93	1.27e-12	4.48e-12	1.04999	6.19043	na	na	59	na	na	na	na	na	na	na	na	0.0801988	0.616021	4.96309
epithelium-related	metabolism related	ENSOARG00000015316		OXR1	protein_coding	oxidation resistance 1 [Source:HGNC Symbol;Acc:15822]	9:70509441-70953892					ENSBTAG00000008285	OXR1	85	6.96e-06	1.28e-05	0.748019	6.73613	ENSMUSG00000022307	ENSMUST00000090095	84	3.77405	7.74017	1.65e-40	2.27e-39	-3.36407	6.98447	3.66e-20	1.74e-19	0.0809495	0.617915	5.66803
epithelium-related	metabolism related	ENSOARG00000012833		MALSU1	protein_coding	mitochondrial assembly of ribosomal large subunit 1 [Source:HGNC Symbol;Acc:21721]	4:31885423-31909303					ENSBTAG00000019403	MALSU1	91	3.56e-09	8.88e-09	-1.2886	3.35495	ENSMUSG00000029815	ENSMUST00000031839	73	-3.70407	6.64509	6.88e-35	4.31e-34	2.93959	7.72294	1.45e-16	4.67e-16	0.0809064	0.617915	4.17916
epithelium-related	metabolism related	ENSOARG00000006137		APOA1BP	protein_coding	apolipoprotein A-I binding protein [Source:HGNC Symbol;Acc:18453]	1:105132448-105135521					ENSBTAG00000000404	APOA1BP	93	8.12e-16	4.17e-15	-1.4351	5.86096	ENSMUSG00000028070	ENSMUST00000029708	82	-0.794055	7.86803	2.9e-14	4.44e-14	-0.651213	8.92369	3.71e-06	5.56e-06	0.0826749	0.621339	4.85661
epithelium-related	metabolism related	ENSOARG00000022390		SNORD97	snoRNA	Small nucleolar RNA SNORD97 [Source:RFAM;Acc:RF01291]	15:41438914-41439063					ENSBTAG00000044741	SNORD97	93	2.47e-12	8.49e-12	2.72764	3.44052	na	na	80	na	na	na	na	na	na	na	na	0.0836153	0.62445	7.65337
epithelium-related	metabolism related	ENSOARG00000019607			protein_coding		1:88006497-88021863					ENSBTAG00000006441	ATP5F1	98	3.41e-14	1.42e-13	-1.29304	7.63263	na	na	na	na	na	na	na	na	na	na	na	0.0855681	0.62445	7.12789
epithelium-related	metabolism related	ENSOARG00000017473			protein_coding		7:81996573-81996854					na	na	na	na	na	na	na	na	na	na	na	na	na	na	na	na	na	na	0.0834688	0.62445	7.69921
epithelium-related	metabolism related	ENSOARG00000015505		KLF5	protein_coding	Kruppel-like factor 5 (intestinal) [Source:HGNC Symbol;Acc:6349]	10:48241169-48264092		yes			ENSBTAG00000002129	KLF5	100	3.12e-21	3.77e-20	-2.61286	7.8445	ENSMUSG00000005148	ENSMUST00000005279	93	2.54398	8.02067	1.33e-28	4.41e-28	-5.41941	9.15756	1.68e-31	4.78e-30	0.0842465	0.62445	5.96602
epithelium-related	metabolism related	ENSOARG00000012520		CRISP3	protein_coding	Ovis aries cysteine-rich secretory protein 3 (CRISP3), mRNA. [Source:RefSeq mRNA;Acc:NM_001185121]	20:22225611-22237519					ENSBTAG00000012918	CRISP3	94	0.783836	0.805696	-0.07732	5.94526	na	na	na	na	na	na	na	na	na	na	na	0.0852511	0.62445	6.59242
epithelium-related	metabolism related	ENSOARG00000010414		GHITM	protein_coding	growth hormone inducible transmembrane protein [Source:HGNC Symbol;Acc:17281]	25:38750703-38764443					ENSBTAG00000032829	GHITM	99	2.33e-06	4.49e-06	0.557031	8.49328	ENSMUSG00000041028	ENSMUST00000042564	91	1.38145	10.4449	1.44e-28	4.76e-28	-0.753867	10.4469	3.47e-08	5.9e-08	0.0843574	0.62445	6.78968
epithelium-related	metabolism related	ENSOARG00000009541			protein_coding		6:84515501-84630919					na	na	na	na	na	na	na	na	na	na	na	na	na	na	na	na	na	na	0.0851169	0.62445	2.24593
epithelium-related	metabolism related	ENSOARG00000007320		BLNK	protein_coding	B-cell linker [Source:HGNC Symbol;Acc:14211]	22:16754368-16832091					ENSBTAG00000021358	BLNK	82	3.23e-08	7.39e-08	-1.0039	5.45503	na	na	79	na	na	na	na	na	na	na	na	0.0856922	0.62445	4.80479
epithelium-related	metabolism related	ENSOARG00000006021			protein_coding		10:22905548-22906201					na	na	na	na	na	na	na	na	na	na	na	na	na	na	na	na	na	na	0.0849343	0.62445	7.23284
epithelium-related	metabolism related	ENSOARG00000003274		NIPAL2	protein_coding	NIPA-like domain containing 2 [Source:HGNC Symbol;Acc:25854]	9:78583106-78643438					ENSBTAG00000018206	NIPAL2	96	3.72e-19	3.12e-18	-1.96207	6.84339	ENSMUSG00000038879	ENSMUST00000040791	85	4.38646	6.45974	7.04e-38	6.59e-37	-7.37203	6.79417	5.03e-37	5.2e-35	0.0856325	0.62445	4.7978
epithelium-related	metabolism related	ENSOARG00000000856			protein_coding		7:42248640-42248957					na	na	na	na	na	na	na	ENSMUSG00000063694	ENSMUST00000077766	98	-0.341011	8.53556	0.0011142	0.00126072	na	na	na	na	0.0841303	0.62445	7.96884
epithelium-related	metabolism related	ENSOARG00000017377		GNAI1	protein_coding	guanine nucleotide binding protein (G protein), alpha inhibiting activity polypeptide 1 [Source:HGNC Symbol;Acc:4384]	4:40963077-41067652					ENSBTAG00000002714	GNAI1	100	4.24e-11	1.28e-10	-1.42603	6.1035	ENSMUSG00000057614	ENSMUST00000074694	100	0.00868566	7.78046	0.919928	0.922726	-1.53129	8.72619	1.01e-09	1.91e-09	0.0863553	0.624872	5.6989
epithelium-related	metabolism related	ENSOARG00000016882		YTHDF3	protein_coding	YTH domain family, member 3 [Source:HGNC Symbol;Acc:26465]	9:40951626-40982557					ENSBTAG00000018557	YTHDF3	94	0.00288121	0.00410641	-0.414315	6.73997	na	na	93	na	na	na	na	na	na	na	na	0.088108	0.628114	5.63087
epithelium-related	metabolism related	ENSOARG00000004556		RPL15	protein_coding	ribosomal protein L15 [Source:HGNC Symbol;Acc:10306]	26:40551480-40553109					na	na	na	na	na	na	na	ENSMUSG00000012405	ENSMUST00000100799	99	-0.223407	10.9353	0.00444456	0.00493185	na	na	na	na	0.0879409	0.628114	9.75246
epithelium-related	metabolism related	ENSOARG00000012553		LSM4	protein_coding	LSM4 homolog, U6 small nuclear RNA associated (S. cerevisiae) [Source:HGNC Symbol;Acc:17259]	5:4629890-4657816					ENSBTAG00000008578	LSM4	90	6.49e-19	5.24e-18	-2.02751	4.77775	na	na	87	na	na	na	na	na	na	na	na	0.088442	0.628867	3.35859
epithelium-related	metabolism related	ENSOARG00000010981			protein_coding		14:10394701-10395588					na	na	na	na	na	na	na	na	na	na	na	na	na	na	na	na	na	na	0.088805	0.630297	6.13837
epithelium-related	metabolism related	ENSOARG00000020156			protein_coding		9:28105544-28106122					na	na	na	na	na	na	na	na	na	na	na	na	na	na	na	na	na	na	0.0895849	0.631966	6.67898
epithelium-related	metabolism related	ENSOARG00000008322		TM9SF3	protein_coding	transmembrane 9 superfamily member 3 [Source:HGNC Symbol;Acc:21529]	22:17077002-17135747					ENSBTAG00000016298	TM9SF3	100	0.00312271	0.00443185	-0.423244	8.43532	ENSMUSG00000025016	ENSMUST00000025989	100	1.17844	10.1158	6.26e-22	1.32e-21	-1.50953	10.5582	1.01e-12	2.33e-12	0.0896496	0.631966	6.2152
epithelium-related	metabolism related	ENSOARG00000002578		TAB2	protein_coding	TGF-beta activated kinase 1/MAP3K7 binding protein 2 [Source:HGNC Symbol;Acc:17075]	8:73468896-73508892					ENSBTAG00000013454	TAB2	99	1.32e-05	2.37e-05	-0.595136	5.45778	na	na	96	na	na	na	na	na	na	na	na	0.0897186	0.631966	4.38432
epithelium-related	metabolism related	ENSOARG00000012527		SFT2D2	protein_coding	SFT2 domain containing 2 [Source:HGNC Symbol;Acc:25140]	1:118629006-118644303					ENSBTAG00000037819	SFT2D2	98	0.311647	0.34693	0.144341	5.20648	ENSMUSG00000040848	ENSMUST00000043338	90	0.789743	7.17008	2.44e-11	3.4e-11	-0.60393	7.07084	0.000304962	0.000407569	0.0901638	0.633	6.60961
epithelium-related	metabolism related	ENSOARG00000007930			protein_coding		18:45103354-45200543					na	na	na	na	na	na	na	na	na	na	na	na	na	na	na	na	na	na	0.0909762	0.634146	7.30696
epithelium-related	metabolism related	ENSOARG00000004851		HSD17B13	protein_coding	hydroxysteroid (17-beta) dehydrogenase 13 [Source:HGNC Symbol;Acc:18685]	6:101807941-101824456					ENSBTAG00000031679	HSD17B13	96	8.02e-17	4.67e-16	-2.8068	9.98971	ENSMUSG00000034528	ENSMUST00000048118	77	11.057	6.42992	4.2e-48	2.18e-46	-15.4851	5.70652	7.85e-48	2.43e-44	0.0910626	0.63418	9.09016
epithelium-related	metabolism related	ENSOARG00000021167		PLEK2	protein_coding	pleckstrin 2 [Source:HGNC Symbol;Acc:19238]	7:76159360-76178968					ENSBTAG00000016255	PLEK2	99	0.233258	0.264512	-0.145466	6.32266	ENSMUSG00000021118	ENSMUST00000021544	93	6.65098	5.70256	5.59e-42	9.76e-41	-8.16701	4.59151	1.62e-36	1.45e-34	0.0921569	0.639228	6.37641
epithelium-related	metabolism related	ENSOARG00000019203		PSMA5	protein_coding	proteasome (prosome, macropain) subunit, alpha type, 5 [Source:HGNC Symbol;Acc:9534]	1:85836301-85856857					ENSBTAG00000020641	PSMA5	100	6.83e-10	1.83e-09	-0.816342	6.92739	ENSMUSG00000068749	ENSMUST00000090569	100	-2.37061	9.91931	5.63e-31	2.31e-30	1.78969	10.9937	9.41e-19	3.82e-18	0.0927179	0.640268	7.23495
epithelium-related	metabolism related	ENSOARG00000016296		HOXC6	protein_coding	Homeobox protein Hox-C6 [Source:UniProtKB/Swiss-Prot;Acc:P49925]	3:132338094-132340389		yes			ENSBTAG00000009238	HOXC6	100	8.42e-13	3.01e-12	-1.44128	4.24697	na	na	100	na	na	na	na	na	na	na	na	0.0926424	0.640268	3.49642
epithelium-related	metabolism related	ENSOARG00000018519			protein_coding		1:164474247-164479484					na	na	na	na	na	na	na	na	na	87	na	na	na	na	na	na	na	na	0.0930906	0.64113	10.329
epithelium-related	metabolism related	ENSOARG00000019935			protein_coding		14:62565220-62565387					na	na	na	na	na	na	na	na	na	95	na	na	na	na	na	na	na	na	0.0943701	0.64435	11.8364
epithelium-related	metabolism related	ENSOARG00000016080		ATP5E-like	protein_coding		13:56669291-56671144					na	na	na	na	na	na	na	ENSMUSG00000016252	ENSMUST00000016396	94	-2.18988	10.1188	2.99e-25	7.76e-25	na	na	na	na	0.0943797	0.64435	9.73683
epithelium-related	metabolism related	ENSOARG00000001556		CYP26A1	protein_coding	cytochrome P450, family 26, subfamily A, polypeptide 1 [Source:HGNC Symbol;Acc:2603]	22:14125228-14129084					ENSBTAG00000021118	CYP26A1	99	0.00149831	0.00219418	-0.504173	8.56707	ENSMUSG00000024987	ENSMUST00000025946	94	8.52365	7.04965	1.16e-43	2.7e-42	-10.4272	6.00907	4.9e-38	6.3e-36	0.094323	0.64435	7.43167
epithelium-related	metabolism related	ENSOARG00000019490		CEPT1	protein_coding	choline/ethanolamine phosphotransferase 1 [Source:HGNC Symbol;Acc:24289]	1:87622804-87655327					ENSBTAG00000020169	CEPT1	100	0.00340847	0.00481	-0.449153	6.21323	ENSMUSG00000040774	ENSMUST00000039153	98	0.285996	8.18854	0.000517524	0.00059101	-0.70393	8.61821	0.000140431	0.000191574	0.0952348	0.645036	5.74585
epithelium-related	metabolism related	ENSOARG00000012222			protein_coding		19:42934422-42939854					na	na	na	na	na	na	na	ENSMUSG00000021748	ENSMUST00000022268	94	1.01056	8.4103	1.68e-21	3.45e-21	na	na	na	na	0.0947855	0.645036	6.58116
epithelium-related	metabolism related	ENSOARG00000005981		PIGN	protein_coding	phosphatidylinositol glycan anchor biosynthesis, class N [Source:HGNC Symbol;Acc:8967]	23:60716730-60819102					ENSBTAG00000016663	PIGN	91	0.16233	0.188877	-0.176705	5.36045	ENSMUSG00000056536	ENSMUST00000070699	75	1.6795	6.8114	7.23e-22	1.52e-21	-2.05996	6.71335	3.34e-18	1.27e-17	0.0950144	0.645036	3.87352
epithelium-related	metabolism related	ENSOARG00000023519			miRNA		7:62006818-62006903					na	na	na	na	na	na	na	na	na	na	na	na	na	na	na	na	na	na	0.0958661	0.646525	9.97034
epithelium-related	metabolism related	ENSOARG00000014673			protein_coding		11:29203752-29218993					na	na	na	na	na	na	na	ENSMUSG00000069844	ENSMUST00000092996	74	3.1414	6.72023	7.02e-34	3.9e-33	na	na	na	na	0.0975204	0.650369	6.15761
epithelium-related	metabolism related	ENSOARG00000006376		LY96	protein_coding	lymphocyte antigen 96 [Source:HGNC Symbol;Acc:17156]	9:50066719-50101375					ENSBTAG00000008864	LY96	97	3.7e-13	1.38e-12	-2.0722	3.43277	ENSMUSG00000025779	ENSMUST00000026881	62	-2.65909	5.96143	6.32e-23	1.41e-22	0.824535	7.28331	0.00029003	0.000388172	0.0984467	0.653185	4.37849
epithelium-related	metabolism related	ENSOARG00000005579		SEMA4A	protein_coding	sema domain, immunoglobulin domain (Ig), transmembrane domain (TM) and short cytoplasmic domain, (semaphorin) 4A [Source:HGNC Symbol;Acc:10729]	1:104748776-104766729					ENSBTAG00000012228	SEMA4A	97	0.000669229	0.00101612	-0.651301	5.66965	ENSMUSG00000028064	ENSMUST00000029700	80	2.28033	6.67821	7.53e-29	2.55e-28	-3.36493	6.7187	1.39e-16	4.49e-16	0.0987931	0.65439	4.46351
epithelium-related	metabolism related	ENSOARG00000010903		MIER1	protein_coding	mesoderm induction early response 1, transcriptional regulator [Source:HGNC Symbol;Acc:29657]	1:42211655-42277296					ENSBTAG00000005443	MIER1	90	1.73e-06	3.38e-06	-0.853775	6.93539	ENSMUSG00000028522	ENSMUST00000030247	84	0.656778	8.61519	5.04e-13	7.39e-13	-1.54596	9.25231	2.6e-10	5.11e-10	0.0993159	0.655039	5.41974
epithelium-related	metabolism related	ENSOARG00000014144		CMBL	protein_coding		16:62779408-62802815					na	na	na	na	na	na	na	ENSMUSG00000022235	ENSMUST00000070918	83	5.17094	9.25409	7.86e-42	1.33e-40	na	na	na	na	0.100445	0.657944	9.33053
epithelium-related	metabolism related	ENSOARG00000013109		ANKH	protein_coding	ANKH inorganic pyrophosphate transport regulator [Source:HGNC Symbol;Acc:15492]	16:58189981-58357213					ENSBTAG00000013391	ANKH	99	1.8e-11	5.62e-11	-1.04989	6.92884	ENSMUSG00000022265	ENSMUST00000022875	97	2.39193	7.78358	5.15e-28	1.63e-27	-3.76773	8.2029	6.2e-31	1.61e-29	0.101121	0.658139	5.73941
epithelium-related	metabolism related	ENSOARG00000011526		TMCO1	protein_coding	transmembrane and coiled-coil domains 1 [Source:HGNC Symbol;Acc:18188]	1:115877502-115939264					ENSBTAG00000010009	TMCO1	100	0.282376	0.316581	-0.114658	6.75792	ENSMUSG00000052428	ENSMUST00000097473	100	1.17292	8.51674	1.84e-20	3.6e-20	-1.30803	8.70004	9.85e-14	2.47e-13	0.102687	0.661857	5.20195
epithelium-related	metabolism related	ENSOARG00000006494		SEPSECS	protein_coding	Sep (O-phosphoserine) tRNA:Sec (selenocysteine) tRNA synthase [Source:HGNC Symbol;Acc:30605]	6:44554105-44588394					ENSBTAG00000014616	SEPSECS	94	0.307125	0.342325	0.175913	3.81883	ENSMUSG00000029173	ENSMUST00000031069	83	2.95227	4.83435	3.56e-29	1.23e-28	-3.31743	3.88912	5.29e-18	1.96e-17	0.10486	0.662745	3.75736
epithelium-related	metabolism related	ENSOARG00000004138			protein_coding		21:41613641-41615042					na	na	na	na	na	na	na	ENSMUSG00000035885	ENSMUST00000039758	81	-3.03444	10.2439	2.23e-36	1.71e-35	na	na	na	na	0.105208	0.66394	9.08354
epithelium-related	metabolism related	ENSOARG00000002146		C11orf54	protein_coding	chromosome 11 open reading frame 54 [Source:HGNC Symbol;Acc:30204]	21:538256-557547					ENSBTAG00000003550	C11orf54	97	0.0692014	0.0846951	-0.32173	5.25984	ENSMUSG00000031938	ENSMUST00000034414	87	0.196773	7.28263	0.0270826	0.0293043	-0.475062	7.53747	0.0252555	0.0297968	0.1053	0.66394	5.50447
epithelium-related	metabolism related	ENSOARG00000006466		C14orf2	protein_coding	chromosome 14 open reading frame 2 [Source:HGNC Symbol;Acc:1188]	18:67135509-67144388					ENSBTAG00000026886	C14orf2	100	0.0466082	0.0582216	-0.378594	6.52801	ENSMUSG00000021290	ENSMUST00000021719	80	-0.284114	8.79345	0.00304292	0.00339422	0.0191467	9.30731	0.930071	0.935419	0.105909	0.665028	7.67301
epithelium-related	metabolism related	ENSOARG00000014625		TMEM19	protein_coding	transmembrane protein 19 [Source:HGNC Symbol;Acc:25605]	3:107630616-107646736					ENSBTAG00000012272	TMEM19	95	1.19e-12	4.22e-12	-1.34307	6.22395	na	na	89	na	na	na	na	na	na	na	na	0.107217	0.665173	5.26679
epithelium-related	metabolism related	ENSOARG00000017813		MRPL1	protein_coding	mitochondrial ribosomal protein L1 [Source:HGNC Symbol;Acc:14275]	6:92214936-92285057					ENSBTAG00000018360	MRPL1	95	1.77e-07	3.77e-07	-0.977214	4.94407	ENSMUSG00000029486	ENSMUST00000036437	78	-0.384434	6.93385	9.04e-06	1.08e-05	-0.590322	7.57175	0.00281382	0.00355554	0.108521	0.667941	4.60544
epithelium-related	metabolism related	ENSOARG00000012026		ABHD11	protein_coding	abhydrolase domain containing 11 [Source:HGNC Symbol;Acc:16407]	24:33455333-33458008					ENSBTAG00000010339	ABHD11	85	3.74e-07	7.74e-07	-1.92518	5.88018	ENSMUSG00000040532	ENSMUST00000046999	64	0.207047	7.25609	0.0447208	0.0480084	-2.30018	8.35759	2.01e-06	3.06e-06	0.109617	0.670004	5.49241
epithelium-related	metabolism related	ENSOARG00000012798		TMEM41B	protein_coding	transmembrane protein 41B [Source:HGNC Symbol;Acc:28948]	15:42755245-42891718					ENSBTAG00000001607	TMEM41B	90	4.12e-15	1.92e-14	-1.93265	5.63841	ENSMUSG00000047554	ENSMUST00000094097	85	-0.470396	7.29556	7.02e-05	8.2e-05	-1.58933	8.51485	9.72e-12	2.1e-11	0.109862	0.670629	5.32903
epithelium-related	metabolism related	ENSOARG00000014848		ST14	protein_coding	suppression of tumorigenicity 14 (colon carcinoma) [Source:HGNC Symbol;Acc:11344]	21:35545553-35561823					ENSBTAG00000019712	ST14	74	0.0484975	0.0604787	0.731706	5.94638	ENSMUSG00000031995	ENSMUST00000034478	73	6.39354	5.78547	3.89e-49	2.55e-47	-6.77616	4.22866	1.71e-15	4.98e-15	0.11022	0.670972	5.06681
epithelium-related	metabolism related	ENSOARG00000020719		TBL1XR1	protein_coding	transducin (beta)-like 1 X-linked receptor 1 [Source:HGNC Symbol;Acc:29529]	1:208006642-208180375		yes			ENSBTAG00000021910	TBL1XR1	100	7.01e-19	5.65e-18	2.16899	7.38695	na	na	99	na	na	na	na	na	na	na	na	0.112164	0.672627	6.03318
epithelium-related	metabolism related	ENSOARG00000004856		TMEM147	protein_coding	transmembrane protein 147 [Source:HGNC Symbol;Acc:30414]	14:45308976-45310734					ENSBTAG00000015920	TMEM147	91	0.0677317	0.0830186	0.417027	6.61293	na	na	89	na	na	na	na	na	na	na	na	0.112392	0.672627	7.36953
epithelium-related	metabolism related	ENSOARG00000014110			protein_coding		10:36422065-36423079					na	na	na	na	na	na	na	ENSMUSG00000018286	ENSMUST00000018430	88	-3.299	9.16801	2.09e-38	2.13e-37	na	na	na	na	0.11328	0.674105	5.94286
epithelium-related	metabolism related	ENSOARG00000012766		UBE2J1	protein_coding	ubiquitin-conjugating enzyme E2, J1 [Source:HGNC Symbol;Acc:17598]	8:47965038-47986162					ENSBTAG00000018436	UBE2J1	95	5.13e-15	2.36e-14	1.70467	5.18384	ENSMUSG00000028277	ENSMUST00000029944	88	-0.887306	8.5166	2.83e-12	4.06e-12	3.17602	7.89439	8.46e-21	4.37e-20	0.113284	0.674105	4.3514
epithelium-related	metabolism related	ENSOARG00000020951		HDAC1	protein_coding	Histone deacetylase 1 [Source:UniProtKB/TrEMBL;Acc:G0ZEM5]	2:234327108-234362111		yes-epithelial cell differentiation 6.47E-5			ENSBTAG00000012698	HDAC1	100	0.403722	0.440417	0.0798951	8.38333	na	na	100	na	na	na	na	na	na	na	na	0.113574	0.674535	6.51124
epithelium-related	metabolism related	ENSOARG00000013500		PLGRKT	protein_coding	plasminogen receptor, C-terminal lysine transmembrane protein [Source:HGNC Symbol;Acc:23633]	2:72979842-73023787					ENSBTAG00000017530	PLGRKT	98	1.03e-15	5.19e-15	-1.55224	5.46752	ENSMUSG00000016495	ENSMUST00000016639	78	-0.399631	7.24316	1.14e-05	1.36e-05	-1.23599	8.24384	7.13e-12	1.55e-11	0.114834	0.67547	5.60146
epithelium-related	metabolism related	ENSOARG00000009040		ATOX1	protein_coding	Ovis aries ATX1 antioxidant protein 1 homolog (yeast) (ATOX1), mRNA. [Source:RefSeq mRNA;Acc:NM_001009429]	5:60474740-60479122					ENSBTAG00000008340	ATOX1	97	3.7e-16	1.99e-15	-2.38775	5.94758	na	na	84	na	na	na	na	na	na	na	na	0.115056	0.67547	7.57814
epithelium-related	metabolism related	ENSOARG00000002128		TMEM168	protein_coding	transmembrane protein 168 [Source:HGNC Symbol;Acc:25826]	4:55602198-55647937					ENSBTAG00000021967	TMEM168	99	0.244102	0.275905	0.203582	5.02166	ENSMUSG00000029569	ENSMUST00000031554	95	1.36277	6.75472	1.54e-20	3.03e-20	-1.215	6.47286	1.62e-06	2.48e-06	0.114972	0.67547	4.33565
epithelium-related	metabolism related	ENSOARG00000016789		NIPAL1	protein_coding	NIPA-like domain containing 1 [Source:HGNC Symbol;Acc:27194]	6:66698151-66720997					ENSBTAG00000009423	NIPAL1	98	0.0710313	0.0867557	0.31208	3.55945	na	na	82	na	na	na	na	na	na	na	na	0.116596	0.679249	3.82842
epithelium-related	metabolism related	ENSOARG00000020191		PTPLB	protein_coding	protein tyrosine phosphatase-like (proline instead of catalytic arginine), member b [Source:HGNC Symbol;Acc:9640]	1:186151308-186240074					ENSBTAG00000023607	HACD2	93	0.591557	0.625021	-0.0915985	4.5312	ENSMUSG00000035376	ENSMUST00000061156	89	2.54044	5.622	9e-27	2.6e-26	-3.13116	5.07631	4.52e-17	1.53e-16	0.117242	0.680468	5.24757
epithelium-related	metabolism related	ENSOARG00000020782		APH1A	protein_coding	APH1A gamma secretase subunit [Source:HGNC Symbol;Acc:29509]	1:99256574-99260110					ENSBTAG00000021482	APH1A	92	7.95e-08	1.75e-07	-0.575357	6.27978	ENSMUSG00000015750	ENSMUST00000015894	99	3.41489	6.8661	1.55e-37	1.38e-36	-4.6177	6.71768	4.73e-32	1.52e-30	0.119427	0.685483	5.74848
epithelium-related	metabolism related	ENSOARG00000013423		RPS25	protein_coding	Ovis aries ribosomal protein S25 (RPS25), mRNA. [Source:RefSeq mRNA;Acc:NM_001009457]	5:47127272-47127685					na	na	na	na	na	na	na	na	na	na	na	na	na	na	na	na	na	na	0.120349	0.687457	9.25948
epithelium-related	metabolism related	ENSOARG00000016059		ABI1	protein_coding	abl-interactor 1 [Source:HGNC Symbol;Acc:11320]	13:16845898-16930346					ENSBTAG00000005136	ABI1	70	3.33e-20	3.35e-19	1.6132	5.73073	na	na	98	na	na	na	na	na	na	na	na	0.120773	0.687592	5.1195
epithelium-related	metabolism related	ENSOARG00000004238		GPR87	protein_coding	G protein-coupled receptor 87 [Source:HGNC Symbol;Acc:4538]	1:234845590-234870593					ENSBTAG00000011192	GPR87	95	4.84e-11	1.45e-10	-1.29543	5.51556	ENSMUSG00000051431	ENSMUST00000056898	84	8.59725	3.5449	1.79e-43	4.04e-42	-10.6693	3.1288	4.61e-42	1.71e-39	0.12092	0.687592	4.91636
epithelium-related	metabolism related	ENSOARG00000000674		S100A2	protein_coding	S100 calcium binding protein A2 [Source:HGNC Symbol;Acc:10492]	1:102588385-102590222					ENSBTAG00000037651	S100A2	99	0.000557719	0.00085483	-0.964154	9.88784	na	na	na	na	na	na	na	na	na	na	na	0.121711	0.687895	11.308
epithelium-related	metabolism related	ENSOARG00000019064			protein_coding		3:137064274-137086490					na	na	na	na	na	na	na	na	na	na	na	na	na	na	na	na	na	na	0.121863	0.688051	3.81399
epithelium-related	metabolism related	ENSOARG00000002330		GPT	protein_coding	glutamic-pyruvate transaminase (alanine aminotransferase) [Source:HGNC Symbol;Acc:4552]	JH924073.1:408-4228					ENSBTAG00000007835	GPT	70	0.153074	0.178943	-0.565233	5.03639	ENSMUSG00000022546	ENSMUST00000023203	62	1.37161	6.4454	8.94e-15	1.39e-14	-2.15269	6.51328	0.000197765	0.000267271	0.123178	0.689106	4.45969
epithelium-related	metabolism related	ENSOARG00000015921		TGIF2-C20orf24	protein_coding	TGIF2-C20orf24 readthrough [Source:HGNC Symbol;Acc:44664]	13:65274901-65279404					ENSBTAG00000021805	TGIF2-C20orf24	98	1.53e-23	2.9e-22	-2.05439	5.85466	ENSMUSG00000027637	ENSMUST00000029165	97	-3.7604	8.87648	2.59e-40	3.42e-39	1.91087	10.695	1.11e-21	6.44e-21	0.123949	0.689451	7.18008
epithelium-related	metabolism related	ENSOARG00000007963		TMPRSS11A	protein_coding	transmembrane protease, serine 11A [Source:HGNC Symbol;Acc:27954]	6:83559977-83615116					ENSBTAG00000020298	TMPRSS11A	96	1.85e-10	5.23e-10	1.02799	7.95877	na	na	62	na	na	na	na	na	na	na	na	0.1239	0.689451	8.11441
epithelium-related	metabolism related	ENSOARG00000007689		SLC38A9	protein_coding	solute carrier family 38, member 9 [Source:HGNC Symbol;Acc:26907]	16:23517106-23594926					ENSBTAG00000033313	SLC38A9	80	0.140207	0.164628	0.286585	3.50383	ENSMUSG00000047789	ENSMUST00000052514	90	-0.370074	5.98554	0.00113334	0.00128224	1.0196	5.6911	7.5e-05	0.000103934	0.123975	0.689451	3.32084
epithelium-related	metabolism related	ENSOARG00000008740		VMA21	protein_coding	VMA21 vacuolar H+-ATPase homolog (S. cerevisiae) [Source:HGNC Symbol;Acc:22082]	X:79579548-79585732					ENSBTAG00000006296	VMA21	100	8.41e-24	1.67e-22	-3.13579	5.01636	na	na	91	na	na	na	na	na	na	na	na	0.126634	0.692358	5.96883
epithelium-related	metabolism related	ENSOARG00000014443		GLTP	protein_coding	glycolipid transfer protein [Source:HGNC Symbol;Acc:24867]	17:63029293-63041337					ENSBTAG00000002591	GLTP	61	8.49e-24	1.68e-22	-1.99022	5.6797	ENSMUSG00000011884	ENSMUST00000012028	81	2.6966	5.95498	4.96e-32	2.25e-31	-5.53286	6.51985	2.06e-39	4.14e-37	0.128437	0.692475	5.85292
epithelium-related	metabolism related	ENSOARG00000007439			pseudogene		4:20548800-20549483					na	na	na	na	na	na	na	na	na	na	na	na	na	na	na	na	na	na	0.12855	0.692475	8.45429
epithelium-related	metabolism related	ENSOARG00000007018			protein_coding		5:16078615-16083594					na	na	na	na	na	na	na	ENSMUSG00000002379	ENSMUST00000002452	67	1.34874	7.62922	2.96e-23	6.72e-23	na	na	na	na	0.126927	0.692475	7.38555
epithelium-related	metabolism related	ENSOARG00000006536		ABHD14B	protein_coding	abhydrolase domain containing 14B [Source:HGNC Symbol;Acc:28235]	19:48928667-48932590					ENSBTAG00000037377	ABHD14B	100	5.21e-10	1.41e-09	-1.23166	6.81758	ENSMUSG00000042073	ENSMUST00000048527	85	4.04699	6.88174	5.8e-37	4.81e-36	-6.08264	6.97541	1.18e-29	2.38e-28	0.128331	0.692475	5.27541
epithelium-related	metabolism related	ENSOARG00000001677		TRMT10C	protein_coding	tRNA methyltransferase 10 homolog C (S. cerevisiae) [Source:HGNC Symbol;Acc:26022]	1:164406013-164407287					ENSBTAG00000024027	TRMT10C	96	0.0150819	0.0199544	-0.418406	4.99711	ENSMUSG00000044763	ENSMUST00000059052	73	0.600377	6.79853	3.56e-07	4.4e-07	-1.06976	6.97933	1.01e-06	1.57e-06	0.128161	0.692475	4.80749
epithelium-related	metabolism related	ENSOARG00000020759			protein_coding		7:42958089-42976381					na	na	na	na	na	na	na	ENSMUSG00000032381	ENSMUST00000034945	97	-2.12533	6.73386	4.95e-25	1.27e-24	na	na	na	na	0.129255	0.692621	5.17825
epithelium-related	metabolism related	ENSOARG00000004648			protein_coding	60S ribosomal protein L6 [Source:UniProtKB/TrEMBL;Acc:B0LRM7]	17:53141911-53142774					na	na	na	na	na	na	na	ENSMUSG00000029614	ENSMUST00000031617	86	-2.53857	10.1294	2.2e-29	7.75e-29	na	na	na	na	0.129609	0.693831	7.11148
epithelium-related	metabolism related	ENSOARG00000013179		LAMP2	protein_coding	lysosomal-associated membrane protein 2 [Source:HGNC Symbol;Acc:6501]	X:99141527-99175638					ENSBTAG00000007399	LAMP2	85	8.06e-14	3.23e-13	-1.45901	8.15003	ENSMUSG00000016534	ENSMUST00000061755	53	0.0823544	9.86927	0.286427	0.297607	-1.39322	10.9454	1.77e-13	4.36e-13	0.131143	0.695657	6.29832
epithelium-related	metabolism related	ENSOARG00000019196		LANCL1	protein_coding	LanC lantibiotic synthetase component C-like 1 (bacterial) [Source:HGNC Symbol;Acc:6508]	2:211024889-211072367					ENSBTAG00000015066	LANCL1	99	4.74e-13	1.75e-12	-1.59186	6.11066	ENSMUSG00000026000	ENSMUST00000027149	88	2.54188	6.63493	1e-28	3.36e-28	-4.76543	7.13116	4.54e-26	4.86e-25	0.132897	0.700203	4.58686
epithelium-related	metabolism related	ENSOARG00000014936		LMO4	protein_coding	LIM domain only 4 [Source:HGNC Symbol;Acc:6644]	1:63827050-63842685		yes			ENSBTAG00000000305	LMO4	100	2.03e-17	1.29e-16	-1.79199	6.51666	na	na	100	na	na	na	na	na	na	na	na	0.132734	0.700203	6.6956
epithelium-related	metabolism related	ENSOARG00000007040		MRPL37	protein_coding	mitochondrial ribosomal protein L37 [Source:HGNC Symbol;Acc:14034]	1:28458856-28476013					ENSBTAG00000010715	MRPL37	84	3.15e-09	7.9e-09	-0.680833	6.1682	ENSMUSG00000028622	ENSMUST00000030365	70	1.64293	7.46349	1.05e-26	3.02e-26	-2.55056	7.75766	2.69e-25	2.53e-24	0.132941	0.700203	5.69042
epithelium-related	metabolism related	ENSOARG00000020069		MDH1	protein_coding	malate dehydrogenase 1, NAD (soluble) [Source:HGNC Symbol;Acc:6970]	3:44557106-44580716					ENSBTAG00000019295	MDH1	94	1.33e-10	3.83e-10	-0.743732	8.35234	na	na	89	na	na	na	na	na	na	na	na	0.13367	0.701304	7.79267
epithelium-related	metabolism related	ENSOARG00000000156		PRKCD	protein_coding	protein kinase C, delta [Source:HGNC Symbol;Acc:9399]	19:47735253-47762970					ENSBTAG00000008719	PRKCD	98	3.74e-07	7.75e-07	0.581369	5.45912	ENSMUSG00000021948	ENSMUST00000022521	88	1.27958	7.40348	3.32e-25	8.59e-25	-0.652913	7.03882	1.28e-06	1.97e-06	0.134329	0.701525	4.8295
epithelium-related	metabolism related	ENSOARG00000011685		SLC35F5	protein_coding	solute carrier family 35, member F5 [Source:HGNC Symbol;Acc:23617]	2:177746969-177783934					ENSBTAG00000021103	SLC35F5	98	1.62e-13	6.3e-13	-1.54727	6.12693	ENSMUSG00000026342	ENSMUST00000027580	91	1.62502	7.06445	5.88e-20	1.12e-19	-3.55023	7.76637	6.65e-24	5.15e-23	0.135879	0.703666	5.062
epithelium-related	metabolism related	ENSOARG00000008808		MPZL2	protein_coding	myelin protein zero-like 2 [Source:HGNC Symbol;Acc:3496]	15:28433680-28446802					ENSBTAG00000033510	MPZL2	98	1.11e-05	2.01e-05	0.573636	9.41745	ENSMUSG00000032092	ENSMUST00000034600	79	4.06164	10.1417	2.75e-41	4.3e-40	-3.66072	9.7786	5.6e-28	8.21e-27	0.136513	0.703666	7.81975
epithelium-related	metabolism related	ENSOARG00000005822		LGALS7	protein_coding	lectin, galactoside-binding, soluble, 7	14:47687488-47689265					na	na	na	na	na	na	na	na	na	na	na	na	na	na	na	na	na	na	0.136329	0.703666	7.44582
epithelium-related	metabolism related	ENSOARG00000005853			protein_coding	Ribosomal protein L35a [Source:UniProtKB/TrEMBL;Acc:Q30B83]	X:60351099-60351422					na	na	na	na	na	na	na	ENSMUSG00000060636	ENSMUST00000078804	97	-3.6664	8.38606	2.32e-32	1.09e-31	na	na	na	na	0.137024	0.704463	6.58234
epithelium-related	metabolism related	ENSOARG00000004770		MBD2	protein_coding	methyl-CpG binding domain protein 2 [Source:HGNC Symbol;Acc:6917]	23:53773817-53824004		yes			ENSBTAG00000037457	MBD2	80	4.63e-08	1.05e-07	-0.559649	7.61696	na	na	91	na	na	na	na	na	na	na	na	0.137095	0.704463	7.80224
epithelium-related	metabolism related	ENSOARG00000002764			protein_coding		8:80986470-80986883					na	na	na	na	na	na	na	ENSMUSG00000009927	ENSMUST00000080300	91	-7.08044	8.50484	2.1e-42	4.09e-41	na	na	na	na	0.137611	0.704513	5.11255
epithelium-related	metabolism related	ENSOARG00000001930		PTPN2	protein_coding	protein tyrosine phosphatase, non-receptor type 2 [Source:HGNC Symbol;Acc:9650]	23:43434719-43479972					ENSBTAG00000010563	PTPN2	93	5.71e-06	1.06e-05	0.474049	5.82524	ENSMUSG00000024539	ENSMUST00000025420	82	4.94691	6.17305	4.11e-43	8.73e-42	-5.31472	5.08116	8.42e-33	3.17e-31	0.137548	0.704513	5.9069
epithelium-related	metabolism related	ENSOARG00000016570		IL13RA1	protein_coding	interleukin 13 receptor, alpha 1 [Source:HGNC Symbol;Acc:5974]	X:109935294-110053992					ENSBTAG00000019338	IL13RA1	79	1.56e-09	4.02e-09	1.07624	5.79341	ENSMUSG00000017057	ENSMUST00000033418	71	1.32191	7.94366	7.79e-18	1.36e-17	-0.0886332	7.3765	0.561712	0.581469	0.137811	0.704528	5.04719
epithelium-related	metabolism related	ENSOARG00000017022		PDE8B	protein_coding	phosphodiesterase 8B [Source:HGNC Symbol;Acc:8794]	7:8293106-8406157					ENSBTAG00000020205	PDE8B	92	2.33e-09	5.91e-09	1.36704	4.02997	ENSMUSG00000021684	ENSMUST00000022192	81	4.00341	5.07871	1.14e-32	5.57e-32	-3.13928	3.3454	2.44e-16	7.69e-16	0.13792	0.704544	2.41092
epithelium-related	metabolism related	ENSOARG00000012780		SLC37A3	protein_coding	solute carrier family 37, member 3 [Source:HGNC Symbol;Acc:20651]	4:103511881-103552768					ENSBTAG00000012239	SLC37A3	96	2.23e-07	4.71e-07	-0.626109	7.41438	na	na	88	na	na	na	na	na	na	na	na	0.139572	0.705703	6.19369
epithelium-related	metabolism related	ENSOARG00000009300			protein_coding		4:68458680-68569895					na	na	na	na	na	na	na	ENSMUSG00000029776	ENSMUST00000031788	90	-0.72205	8.75067	7.42e-15	1.16e-14	na	na	na	na	0.13921	0.705703	5.70575
epithelium-related	metabolism related	ENSOARG00000005411		NDUFB7	protein_coding	NADH dehydrogenase (ubiquinone) 1 beta subcomplex, 7, 18kDa [Source:HGNC Symbol;Acc:7702]	5:9320097-9324539					ENSBTAG00000012634	NDUFB7	99	0.0316937	0.0403846	1.13442	5.98705	ENSMUSG00000033938	ENSMUST00000036996	85	-1.71656	9.47304	2.79e-28	8.97e-28	3.43857	9.36677	2.34e-05	3.33e-05	0.138759	0.705703	7.89584
epithelium-related	metabolism related	ENSOARG00000020132		FAM162A	protein_coding	family with sequence similarity 162, member A [Source:HGNC Symbol;Acc:17865]	1:185084260-185123825					ENSBTAG00000011140	FAM162A	87	1.47e-13	5.74e-13	-1.27167	8.57396	ENSMUSG00000003955	ENSMUST00000004057	73	-1.15515	10.9083	3.64e-16	5.96e-16	0.181187	12.0492	0.0575614	0.0658748	0.141959	0.709432	9.13184
epithelium-related	metabolism related	ENSOARG00000017115		LAPTM4A	protein_coding	lysosomal protein transmembrane 4 alpha [Source:HGNC Symbol;Acc:6924]	3:27772505-27789336					ENSBTAG00000020894	LAPTM4A	100	9.12e-06	1.67e-05	-0.569935	8.37375	ENSMUSG00000020585	ENSMUST00000020909	97	-0.569645	10.7455	9.25e-13	1.35e-12	0.260047	11.5174	0.0165605	0.0198209	0.142224	0.709636	7.81318
epithelium-related	metabolism related	ENSOARG00000014893			protein_coding		1:63359961-63395131					na	na	na	na	na	na	na	na	na	88	na	na	na	na	na	na	na	na	0.14392	0.712371	7.05835
epithelium-related	metabolism related	ENSOARG00000020784		CA12	protein_coding	carbonic anhydrase XII [Source:HGNC Symbol;Acc:1371]	7:43682976-43746261					ENSBTAG00000019390	CA12	85	7.25e-14	2.92e-13	2.39485	8.67337	ENSMUSG00000032373	ENSMUST00000085420	75	6.45396	9.10996	4.39e-25	1.13e-24	-4.62857	7.37597	3.65e-11	7.61e-11	0.149861	0.719884	8.73972
epithelium-related	metabolism related	ENSOARG00000020143		PAK6	protein_coding	p21 protein (Cdc42/Rac)-activated kinase 6 [Source:HGNC Symbol;Acc:16061]	7:32876680-32910333					na	na	na	na	na	na	na	na	na	85	na	na	na	na	na	na	na	na	0.150075	0.719884	3.57705
epithelium-related	metabolism related	ENSOARG00000019544		PPP1CB	protein_coding	protein phosphatase 1, catalytic subunit, beta isozyme [Source:HGNC Symbol;Acc:9282]	3:35566389-35598569					ENSBTAG00000012447	PPP1CB	97	3.33e-21	4.01e-20	-2.17827	8.71254	ENSMUSG00000014956	ENSMUST00000015100	95	0.22289	10.0969	2.16e-05	2.56e-05	-2.142	11.468	3.16e-19	1.35e-18	0.149453	0.719884	7.37145
epithelium-related	metabolism related	ENSOARG00000014088		C6orf89	protein_coding	chromosome 6 open reading frame 89 [Source:HGNC Symbol;Acc:21114]	20:10894981-10919441					ENSBTAG00000002393	C6orf89	94	3.05e-11	9.34e-11	0.669751	5.35939	ENSMUSG00000052712	ENSMUST00000064709	82	3.12512	6.54395	2.77e-42	5.21e-41	-2.85287	5.69177	1.29e-28	2.15e-27	0.149649	0.719884	5.4229
epithelium-related	metabolism related	ENSOARG00000004667			protein_coding	60S ribosomal protein L6 [Source:UniProtKB/TrEMBL;Acc:B0LRM7]	17:56669722-56670585					na	na	na	na	na	na	na	na	na	na	na	na	na	na	na	na	na	na	0.151141	0.721195	6.78582
epithelium-related	metabolism related	ENSOARG00000014211		MAL	protein_coding		3:104518895-104542488					na	na	na	na	na	na	na	ENSMUSG00000027375	ENSMUST00000028854	80	8.39045	7.25053	1.91e-47	8.87e-46	na	na	na	na	0.152701	0.722796	9.69879
epithelium-related	metabolism related	ENSOARG00000002868		TMC4	protein_coding	transmembrane channel-like 4 [Source:HGNC Symbol;Acc:22998]	14:60293149-60303034					ENSBTAG00000020062	TMC4	86	2.74e-13	1.04e-12	-1.92508	3.86976	ENSMUSG00000019734	ENSMUST00000038743	70	2.41125	4.28074	1.58e-24	3.91e-24	-5.28821	4.47323	8.6e-25	7.61e-24	0.152467	0.722796	2.61348
epithelium-related	metabolism related	ENSOARG00000000032		MT-ND5	protein_coding	NADH-ubiquinone oxidoreductase chain 5 [Source:UniProtKB/Swiss-Prot;Acc:O78756]	MT:11754-13574					ENSBTAG00000043563	ND5	90	4.2e-11	1.27e-10	-2.02719	9.60693	na	na	68	na	na	na	na	na	na	na	na	0.152719	0.722796	8.00697
epithelium-related	metabolism related	ENSOARG00000001382			protein_coding		4:110603406-110603984					na	na	na	na	na	na	na	na	na	na	na	na	na	na	na	na	na	na	0.154436	0.724269	7.02846
epithelium-related	metabolism related	ENSOARG00000010275		ALG5	protein_coding	ALG5, dolichyl-phosphate beta-glucosyltransferase [Source:HGNC Symbol;Acc:20266]	10:24936260-24960025					ENSBTAG00000011850	ALG5	93	3.6e-05	6.2e-05	-0.68363	4.97375	ENSMUSG00000036632	ENSMUST00000044567	84	-1.48105	7.55809	5.34e-17	8.99e-17	0.998807	8.23724	9.05e-09	1.6e-08	0.156485	0.726382	5.04037
epithelium-related	metabolism related	ENSOARG00000018803		PGK1	protein_coding	Ovis aries phosphoglycerate kinase 1 (PGK1), mRNA. [Source:RefSeq mRNA;Acc:NM_001142516]	X:65709703-65731937					ENSBTAG00000000894	PGK1	99	3.24e-19	2.75e-18	-1.42579	7.99655	na	na	95	na	na	na	na	na	na	na	na	0.158196	0.727009	7.02283
epithelium-related	metabolism related	ENSOARG00000004874		FAM160A1	protein_coding	family with sequence similarity 160, member A1 [Source:HGNC Symbol;Acc:34237]	17:5934078-6242057					ENSBTAG00000025263	FAM160A1	89	0.888235	0.901257	-0.0275215	6.25887	na	na	74	na	na	na	na	na	na	na	na	0.158106	0.727009	4.62487
epithelium-related	metabolism related	ENSOARG00000013126		RPS21	protein_coding	ribosomal protein S21 [Source:HGNC Symbol;Acc:10409]	13:54178685-54179573					ENSBTAG00000020795	RPS21	100	0.0123556	0.0164962	0.827641	8.04548	ENSMUSG00000039001	ENSMUST00000059080	95	-1.32167	11.2889	1.05e-25	2.82e-25	2.53304	11.4865	5.63e-07	8.92e-07	0.15983	0.728595	10.4435
epithelium-related	metabolism related	ENSOARG00000017839		LIMA1	protein_coding	LIM domain and actin binding 1 [Source:HGNC Symbol;Acc:24636]	3:135918246-135978778					ENSBTAG00000012342	LIMA1	97	0.424669	0.461249	-0.104259	6.97036	ENSMUSG00000023022	ENSMUST00000073691	74	2.1596	8.31876	7.98e-27	2.31e-26	-2.40803	8.34734	1.86e-18	7.26e-18	0.160199	0.728971	4.32532
epithelium-related	metabolism related	ENSOARG00000016841			protein_coding		3:135472970-135473278					na	na	na	na	na	na	na	ENSMUSG00000038717	ENSMUST00000043675	86	-1.28195	9.2577	2.05e-23	4.71e-23	na	na	na	na	0.160218	0.728971	8.29136
epithelium-related	metabolism related	ENSOARG00000005537		PIGF	protein_coding	phosphatidylinositol glycan anchor biosynthesis, class F [Source:HGNC Symbol;Acc:8962]	3:77646336-77689977					ENSBTAG00000015719	PIGF	85	1.13e-13	4.48e-13	-1.99328	3.33553	ENSMUSG00000024145	ENSMUST00000024957	73	-2.35701	5.76627	1.83e-22	3.97e-22	0.577701	6.97531	0.00319324	0.00401745	0.160743	0.729715	3.85707
epithelium-related	metabolism related	ENSOARG00000020670		DNAJC19	protein_coding	DnaJ (Hsp40) homolog, subfamily C, member 19 [Source:HGNC Symbol;Acc:30528]	1:204290191-204294508					ENSBTAG00000023513	DNAJC19	96	0.680036	0.709717	-0.0654245	3.91096	ENSMUSG00000027679	ENSMUST00000011029	77	-3.07567	7.40919	6.92e-34	3.85e-33	3.59164	7.85006	4.31e-20	2.04e-19	0.161166	0.729812	5.83293
epithelium-related	metabolism related	ENSOARG00000016375		PGRMC1	protein_coding	progesterone receptor membrane component 1 [Source:HGNC Symbol;Acc:16090]	X:109579611-109582543					ENSBTAG00000019552	PGRMC1	98	2.92e-18	2.14e-17	-2.16278	5.76563	ENSMUSG00000006373	ENSMUST00000073339	94	-1.53102	7.78403	9.62e-22	2.01e-21	-0.662279	9.30199	0.000137523	0.000187718	0.161626	0.730098	7.14234
epithelium-related	metabolism related	ENSOARG00000014412		NDUFS8	protein_coding	NADH dehydrogenase (ubiquinone) Fe-S protein 8, 23kDa (NADH-coenzyme Q reductase) [Source:HGNC Symbol;Acc:7715]	21:44842455-44845453					ENSBTAG00000012072	NDUFS8	59	0.0739167	0.0900679	0.970366	5.79702	ENSMUSG00000059734	ENSMUST00000075092	49	2.10926	7.56504	1.04e-33	5.67e-33	-1.09537	6.87833	0.138872	0.154187	0.161669	0.730098	6.83053
epithelium-related	metabolism related	ENSOARG00000010592			protein_coding		20:8597217-8603003					na	na	na	na	na	na	na	na	na	na	na	na	na	na	na	na	na	na	0.163273	0.730392	9.15324
epithelium-related	metabolism related	ENSOARG00000009101		RPS18	protein_coding	Ribosomal protein S18 [Source:UniProtKB/TrEMBL;Acc:A3QP71]	20:7544827-7548988					ENSBTAG00000002648	RPS18	99	7.42e-05	0.0001237	-0.763267	9.91665	ENSMUSG00000008668	ENSMUST00000008812	99	-0.579031	12.1099	1.9e-13	2.83e-13	0.277856	13.082	0.128716	0.143222	0.164475	0.731982	10.7753
epithelium-related	metabolism related	ENSOARG00000000838		ARF6	protein_coding	Ovis aries ADP-ribosylation factor 6 (ARF6), mRNA. [Source:RefSeq mRNA;Acc:NM_001162548]	7:39947130-39947657					ENSBTAG00000045980	ARF6	100	9.23e-06	1.69e-05	0.802407	6.68881	ENSMUSG00000044147	ENSMUST00000050063	100	0.964473	8.91772	3.23e-19	5.97e-19	-0.00379548	8.66823	0.98508	0.986464	0.16592	0.734843	8.08345
epithelium-related	metabolism related	ENSOARG00000017410		EIF1	protein_coding	eukaryotic translation initiation factor 1 [Source:HGNC Symbol;Acc:3249]	11:41390956-41392541					ENSBTAG00000002282	EIF1	100	9.43e-28	4.98e-26	-2.60483	6.39791	ENSMUSG00000035530	ENSMUST00000049385	99	-4.40503	9.48921	4.75e-42	8.41e-41	1.99523	11.6989	2.32e-24	1.93e-23	0.166551	0.735965	7.17437
epithelium-related	metabolism related	ENSOARG00000010221			protein_coding		13:42495764-42512048					na	na	na	na	na	na	na	ENSMUSG00000021214	ENSMUST00000021635	69	9.33959	6.82057	2.17e-39	2.52e-38	na	na	na	na	0.166902	0.736259	8.56507
epithelium-related	metabolism related	ENSOARG00000002395		SLC14A1	protein_coding	Ovis aries solute carrier family 14 (urea transporter), member 1 (Kidd blood group) (SLC14A1), mRNA. [Source:RefSeq mRNA;Acc:NM_001163054]	23:45678576-45696614					ENSBTAG00000019870	SLC14A1	85	4.1e-18	2.92e-17	-2.85468	8.05429	ENSMUSG00000059336	ENSMUST00000091813	80	1.3021	8.66403	1.26e-08	1.62e-08	-4.21067	10.1466	1.21e-26	1.42e-25	0.167323	0.737181	6.67238
epithelium-related	metabolism related	ENSOARG00000018515			protein_coding		2:243688775-243689122					na	na	na	na	na	na	na	na	na	na	na	na	na	na	na	na	na	na	0.168315	0.737648	8.03756
epithelium-related	metabolism related	ENSOARG00000013461		ITPK1	protein_coding	inositol-tetrakisphosphate 1-kinase [Source:HGNC Symbol;Acc:6177]	18:56528264-56597211					ENSBTAG00000009845	ITPK1	97	2.16e-08	5.01e-08	1.75343	3.32789	ENSMUSG00000057963	ENSMUST00000046518	92	-0.271522	6.35318	0.0043858	0.00486772	2.68278	5.27631	1.23e-09	2.31e-09	0.169583	0.738576	4.28622
epithelium-related	metabolism related	ENSOARG00000005015		PHB2	protein_coding	prohibitin 2 [Source:HGNC Symbol;Acc:30306]	3:207445228-207449193					ENSBTAG00000013123	PHB2	88	0.910452	0.920352	0.0215459	6.93673	na	na	87	na	na	na	na	na	na	na	na	0.169304	0.738576	7.39738
epithelium-related	metabolism related	ENSOARG00000002554		SLC22A18	protein_coding	solute carrier family 22, member 18 [Source:HGNC Symbol;Acc:10964]	21:47911171-47935403					ENSBTAG00000012742	SLC22A18	63	0.988609	0.989801	-0.00600312	4.98372	ENSMUSG00000000154	ENSMUST00000052348	52	2.32727	6.21211	9.36e-23	2.06e-22	-2.68123	5.77103	4.36e-05	6.1e-05	0.169656	0.738576	3.22029
epithelium-related	metabolism related	ENSOARG00000017106			protein_coding		13:46606532-46611406					na	na	na	na	na	na	na	ENSMUSG00000027341	ENSMUST00000028816	97	-1.21299	6.42505	5.93e-16	9.66e-16	na	na	na	na	0.170403	0.73994	5.66479
epithelium-related	metabolism related	ENSOARG00000012581		TM7SF2	protein_coding	transmembrane 7 superfamily member 2 [Source:HGNC Symbol;Acc:11863]	21:42635614-42639702					ENSBTAG00000005069	TM7SF2	96	0.00316597	0.00448813	0.946722	5.32731	ENSMUSG00000024799	ENSMUST00000025713	85	1.54192	7.30663	2.29e-16	3.77e-16	-0.497324	6.67436	0.213719	0.232421	0.171227	0.74024	5.61454
epithelium-related	metabolism related	ENSOARG00000013200		MTMR6	protein_coding	myotubularin related protein 6 [Source:HGNC Symbol;Acc:7453]	10:34124401-34143930					ENSBTAG00000003116	MTMR6	96	1.8e-07	3.83e-07	-0.694346	5.99587	ENSMUSG00000021987	ENSMUST00000022563	88	-1.04194	8.42541	1.75e-20	3.43e-20	0.470655	9.16223	0.00144325	0.00185349	0.171449	0.740503	4.39976
epithelium-related	metabolism related	ENSOARG00000003927		DUSP14	protein_coding	dual specificity phosphatase 14 [Source:HGNC Symbol;Acc:17007]	11:13388985-13389581					ENSBTAG00000010279	DUSP14	99	0.795557	0.816665	-0.0437278	5.42154	ENSMUSG00000018648	ENSMUST00000018792	93	2.69048	6.49982	2.61e-21	5.32e-21	-3.17894	6.10388	9.14e-25	8.05e-24	0.171409	0.740503	6.4224
epithelium-related	metabolism related	ENSOARG00000014302		H2AFV	protein_coding	H2A histone family, member V [Source:HGNC Symbol;Acc:20664]	4:76760451-76768823					ENSBTAG00000016975	H2AFV	100	2.54e-21	3.14e-20	-1.97208	5.91405	na	na	100	na	na	na	na	na	na	na	na	0.172115	0.741628	6.80261
epithelium-related	metabolism related	ENSOARG00000012326		BOLA3	protein_coding	bolA family member 3 [Source:HGNC Symbol;Acc:24415]	3:95898327-95905972					ENSBTAG00000015193	BOLA3	96	6.56e-06	1.21e-05	-0.817376	4.52134	ENSMUSG00000045160	ENSMUST00000055875	90	-2.54933	7.49777	6.89e-27	2e-26	2.05708	8.34693	2.37e-14	6.26e-14	0.172291	0.741628	6.20928
epithelium-related	metabolism related	ENSOARG00000020516		MAT2A	protein_coding	methionine adenosyltransferase II, alpha [Source:HGNC Symbol;Acc:6904]	3:57229783-57238432					ENSBTAG00000020873	MAT2A	100	4.95e-21	5.74e-20	2.49809	9.6505	ENSMUSG00000053907	ENSMUST00000059472	99	2.00161	11.874	1.83e-31	7.82e-31	0.457029	11.0626	0.00275708	0.00348716	0.173681	0.742877	8.26055
epithelium-related	metabolism related	ENSOARG00000010325		LLGL2	protein_coding	lethal giant larvae homolog 2 (Drosophila) [Source:HGNC Symbol;Acc:6629]	11:54989798-55014722					ENSBTAG00000020067	LLGL2	90	0.00322936	0.00457382	1.13767	5.91565	na	na	83	na	na	na	na	na	na	na	na	0.174229	0.743516	4.08848
epithelium-related	metabolism related	ENSOARG00000009435			protein_coding		3:209438173-209459865					na	na	na	na	na	na	na	ENSMUSG00000000399	ENSMUST00000088194	76	-0.298105	9.37928	8.23e-07	1.01e-06	na	na	na	na	0.174333	0.743552	6.77946
epithelium-related	metabolism related	ENSOARG00000016864		LONP2	protein_coding	lon peptidase 2, peroxisomal [Source:HGNC Symbol;Acc:20598]	14:16197324-16278695					ENSBTAG00000010867	LONP2	93	9.86e-05	0.000162222	0.379656	7.24696	ENSMUSG00000047866	ENSMUST00000034141	88	0.411114	9.55573	2.56e-08	3.26e-08	0.102733	9.66259	0.219007	0.237865	0.174656	0.744117	6.05485
epithelium-related	metabolism related	ENSOARG00000003460		SMIM19	protein_coding	small integral membrane protein 19 [Source:HGNC Symbol;Acc:25166]	26:35858390-35865299					ENSBTAG00000000979	SMIM19	99	1.01e-19	9.27e-19	-2.39028	5.09745	ENSMUSG00000031534	ENSMUST00000033935	79	-0.141352	6.41123	0.14275	0.150106	-2.52713	7.7094	4.24e-19	1.78e-18	0.175208	0.744877	6.20575
epithelium-related	metabolism related	ENSOARG00000000035		CYT.B	protein_coding	cytochrome b [Source:RefSeq peptide;Acc:NP_008418]	MT:14159-15298					ENSBTAG00000043550	CYTB	91	2.03e-22	3.13e-21	-3.12949	11.4013	ENSMUSG00000064370	ENSMUST00000082421	85	0.184549	12.2307	0.113044	0.119682	-2.60879	14.0211	4.06e-24	3.23e-23	0.175655	0.745212	9.94326
epithelium-related	metabolism related	ENSOARG00000006699		PSMD14	protein_coding	proteasome (prosome, macropain) 26S subunit, non-ATPase, 14 [Source:HGNC Symbol;Acc:16889]	2:147227384-147314049					ENSBTAG00000021691	PSMD14	95	3.47e-17	2.12e-16	-1.71712	5.75326	ENSMUSG00000026914	ENSMUST00000028278	95	-2.52243	8.37939	2.97e-32	1.38e-31	0.945689	9.84217	1.08e-08	1.9e-08	0.177794	0.748319	3.25563
epithelium-related	metabolism related	ENSOARG00000020218		ZMPSTE24	protein_coding	zinc metallopeptidase STE24 [Source:HGNC Symbol;Acc:12877]	1:14626487-14670411					ENSBTAG00000044178	ZMPSTE24	99	0.325591	0.361372	-0.180199	4.54097	ENSMUSG00000043207	ENSMUST00000058754	94	-1.22392	7.20765	2.8e-17	4.76e-17	1.34349	7.52005	6.34e-07	1e-06	0.179028	0.750324	4.33011
epithelium-related	metabolism related	ENSOARG00000000791		HEBP2	protein_coding	heme binding protein 2 [Source:HGNC Symbol;Acc:15716]	8:63221036-63231257					ENSBTAG00000000243	HEBP2	96	1.98e-06	3.83e-06	-0.588449	7.29631	ENSMUSG00000019853	ENSMUST00000020000	85	1.94267	8.5513	1.38e-29	4.97e-29	-2.67453	8.88585	9.89e-24	7.46e-23	0.17899	0.750324	4.95946
epithelium-related	metabolism related	ENSOARG00000004460		RPS15A-like	protein_coding	Ribosomal protein S15a [Source:UniProtKB/TrEMBL;Acc:Q30B79]	13:20917637-20918029					na	na	na	na	na	na	na	na	na	100	na	na	na	na	na	na	na	na	0.179996	0.751447	6.34817
epithelium-related	metabolism related	ENSOARG00000002357		TUFM	protein_coding	Tu translation elongation factor, mitochondrial [Source:HGNC Symbol;Acc:12420]	24:25971607-25977898					ENSBTAG00000019216	TUFM	98	0.786874	0.808618	0.086604	7.43842	ENSMUSG00000073838	ENSMUST00000098048	95	0.0924574	9.77055	0.100903	0.107117	0.200782	10.0703	0.633204	0.651546	0.180931	0.752504	5.5604
epithelium-related	metabolism related	ENSOARG00000007301		SLC44A1	protein_coding	solute carrier family 44 (choline transporter), member 1 [Source:HGNC Symbol;Acc:18798]	2:17572929-17681142					ENSBTAG00000007163	SLC44A1	64	0.0196745	0.02566	0.340364	5.41125	na	na	92	na	na	na	na	na	na	na	na	0.182183	0.753359	4.76622
epithelium-related	metabolism related	ENSOARG00000016580		EIF3M	protein_coding	eukaryotic translation initiation factor 3, subunit M [Source:HGNC Symbol;Acc:24460]	15:61503404-61522399					ENSBTAG00000005338	EIF3M	99	1.14e-15	5.74e-15	2.80006	6.22856	ENSMUSG00000027170	ENSMUST00000028592	99	0.368363	9.5227	7.11e-08	8.96e-08	3.02455	8.27918	1.11e-11	2.4e-11	0.184799	0.75402	5.86409
epithelium-related	metabolism related	ENSOARG00000013262			protein_coding		5:11629996-11630976					na	na	na	na	na	na	na	na	na	na	na	na	na	na	na	na	na	na	0.185003	0.75402	6.23984
epithelium-related	metabolism related	ENSOARG00000016887		APOO	protein_coding	apolipoprotein O [Source:HGNC Symbol;Acc:28727]	X:21198178-21236674					ENSBTAG00000010937	APOO	86	5.92e-18	4.11e-17	-2.09015	4.33524	na	na	70	na	na	na	na	na	na	na	na	0.186241	0.755442	4.36382
epithelium-related	metabolism related	ENSOARG00000002826			protein_coding		24:25997816-25998752					na	na	na	na	na	na	na	ENSMUSG00000057113	ENSMUST00000075641	90	-6.00678	7.35939	1.4e-39	1.66e-38	na	na	na	na	0.187433	0.756028	3.41614
epithelium-related	metabolism related	ENSOARG00000000963		TMEM53	protein_coding	transmembrane protein 53 [Source:HGNC Symbol;Acc:26186]	1:19097384-19114830					ENSBTAG00000012372	TMEM53	97	3.62e-15	1.7e-14	1.80059	3.17444	ENSMUSG00000048772	ENSMUST00000062824	81	-0.450026	6.29616	0.000222282	0.000256423	2.99464	5.18195	7.51e-23	4.97e-22	0.187904	0.756866	4.54018
epithelium-related	metabolism related	ENSOARG00000016590		TRIM29	protein_coding	tripartite motif containing 29 [Source:HGNC Symbol;Acc:17274]	15:30206946-30231870					ENSBTAG00000009419	TRIM29	92	0.0158192	0.0208656	-0.819213	7.96031	ENSMUSG00000032013	ENSMUST00000034511	85	9.90571	5.72587	9.79e-52	1.21e-49	-12.579	4.37083	2.64e-27	3.48e-26	0.188584	0.75688	6.95094
epithelium-related	metabolism related	ENSOARG00000016295		PVRL1	protein_coding	poliovirus receptor-related 1 (herpesvirus entry mediator C) [Source:HGNC Symbol;Acc:9706]	15:29711841-29740291					ENSBTAG00000015939	PVRL1	83	0.261764	0.294931	-0.441885	4.59418	ENSMUSG00000032012	ENSMUST00000034510	80	0.031779	6.61767	0.731042	0.740826	-0.398114	6.83334	0.458145	0.479508	0.189694	0.75688	4.14054
epithelium-related	metabolism related	ENSOARG00000015888		TMEM14C	protein_coding		20:44383591-44388850					na	na	na	na	na	na	na	na	na	na	na	na	na	na	na	na	na	na	0.189607	0.75688	6.27839
epithelium-related	metabolism related	ENSOARG00000002551			protein_coding		8:60419052-60419495					na	na	na	na	na	na	na	na	na	100	na	na	na	na	na	na	na	na	0.189506	0.75688	6.72499
epithelium-related	metabolism related	ENSOARG00000006118		RPS16	protein_coding	ribosomal protein S16 [Source:HGNC Symbol;Acc:10396]	14:48287581-48290565					ENSBTAG00000021093	RPS16	74	0.325606	0.361372	0.27845	8.43839	na	na	74	na	na	na	na	na	na	na	na	0.190896	0.756907	9.667
epithelium-related	metabolism related	ENSOARG00000002642		SLIRP	protein_coding	Ovis aries SRA stem-loop interacting RNA binding protein (SLIRP), nuclear gene encoding mitochondrial protein, mRNA. [Source:RefSeq mRNA;Acc:NM_001145184]	7:85795918-85801678					na	na	na	na	na	na	na	ENSMUSG00000021040	ENSMUST00000077462	77	-0.418621	8.0638	6.56e-06	7.87e-06	na	na	na	na	0.190977	0.756907	7.46276
epithelium-related	metabolism related	ENSOARG00000008444		TMPRSS11E	protein_coding	transmembrane protease, serine 11E [Source:HGNC Symbol;Acc:24465]	6:83893826-83946666					na	na	na	na	na	na	na	na	na	74	na	na	na	na	na	na	na	na	0.191604	0.757656	5.21332
epithelium-related	metabolism related	ENSOARG00000016332		PGGT1B	protein_coding	protein geranylgeranyltransferase type I, beta subunit [Source:HGNC Symbol;Acc:8895]	7:3815011-3872629					ENSBTAG00000001895	PGGT1B	92	0.0221237	0.0286654	0.378011	4.05625	ENSMUSG00000024477	ENSMUST00000025354	95	2.8229	5.2096	5.17e-28	1.63e-27	-2.9049	4.25962	1.11e-18	4.47e-18	0.192142	0.757834	3.6755
epithelium-related	metabolism related	ENSOARG00000008605		CD9	protein_coding	Ovis aries CD9 molecule (CD9), mRNA. [Source:RefSeq mRNA;Acc:NM_001114764]	3:208069062-208082480					ENSBTAG00000014764	CD9	87	2.29e-17	1.44e-16	-1.36156	9.08305	ENSMUSG00000030342	ENSMUST00000032492	79	0.286839	10.7528	3.65e-05	4.3e-05	-1.38938	11.7814	9.32e-18	3.37e-17	0.19269	0.759202	9.20649
epithelium-related	metabolism related	ENSOARG00000019164		NEDD8	protein_coding	neural precursor cell expressed, developmentally down-regulated 8 [Source:HGNC Symbol;Acc:7732]	7:20563997-20564961					ENSBTAG00000038842	NEDD8	97	4.5e-16	2.39e-15	-1.28977	5.61704	ENSMUSG00000010376	ENSMUST00000010520	96	-2.71695	8.50056	2.87e-33	1.49e-32	1.66203	9.77454	3.09e-19	1.32e-18	0.194286	0.760461	7.51215
epithelium-related	metabolism related	ENSOARG00000014787		MPDU1	protein_coding	mannose-P-dolichol utilization defect 1 [Source:HGNC Symbol;Acc:7207]	11:26875201-26877971					ENSBTAG00000000134	MPDU1	98	1.89e-19	1.66e-18	-1.6081	5.2834	ENSMUSG00000018761	ENSMUST00000018905	88	-0.543753	7.09133	2.46e-09	3.23e-09	-1.14364	8.12028	5.85e-14	1.49e-13	0.195525	0.762081	5.42506
epithelium-related	metabolism related	ENSOARG00000018705		NUDT12	protein_coding	nudix (nucleoside diphosphate linked moiety X)-type motif 12 [Source:HGNC Symbol;Acc:18826]	5:99829900-99839640					ENSBTAG00000027728	NUDT12	95	3.27e-06	6.23e-06	-0.990727	5.17614	ENSMUSG00000024228	ENSMUST00000025065	90	4.89374	4.9061	3.77e-32	1.73e-31	-7.15328	4.38002	9.63e-27	1.15e-25	0.196106	0.762896	4.64151
epithelium-related	metabolism related	ENSOARG00000000103			protein_coding		26:25589855-25612631					na	na	na	na	na	na	na	na	na	98	na	na	na	na	na	na	na	na	0.197828	0.76441	4.7728
epithelium-related	metabolism related	ENSOARG00000006836		DPY19L4	protein_coding	dpy-19-like 4 (C. elegans) [Source:HGNC Symbol;Acc:27829]	9:82149729-82199476					ENSBTAG00000013621	DPY19L4	99	3e-05	5.2e-05	0.872357	4.88755	na	na	87	na	na	na	na	na	na	na	na	0.197937	0.764454	4.404
epithelium-related	metabolism related	ENSOARG00000002842		TMEM208	protein_coding	transmembrane protein 208 [Source:HGNC Symbol;Acc:25015]	14:34204791-34206283					ENSBTAG00000002327	TMEM208	98	1.66e-06	3.25e-06	-0.597049	5.41786	ENSMUSG00000014856	ENSMUST00000015000	96	-2.38083	8.43739	3.39e-29	1.17e-28	2.08974	9.27505	6.97e-22	4.13e-21	0.202137	0.767263	6.40765
epithelium-related	metabolism related	ENSOARG00000013291		IFI30	protein_coding	interferon, gamma-inducible protein 30 [Source:HGNC Symbol;Acc:5398]	5:4781440-4863530					ENSBTAG00000018349	IFI30	80	0.107124	0.127855	0.189862	5.22059	ENSMUSG00000031838	ENSMUST00000034299	58	0.453938	7.34317	9.73e-07	1.19e-06	-0.164804	7.2902	0.166978	0.183876	0.202809	0.76798	3.46678
epithelium-related	metabolism related	ENSOARG00000017002		KRT6-A	protein_coding	cow ortho keratin6	3:133722475-133727191					na	na	na	na	na	na	na	ENSMUSG00000058354	ENSMUST00000023788	82	15.4291	7.80424	2.41e-51	2.63e-49	na	na	na	na	0.203112	0.768244	11.8112
epithelium-related	metabolism related	ENSOARG00000009602		LDHA	protein_coding	Lactate dehydrogenase A [Source:UniProtKB/TrEMBL;Acc:Q9N109]	21:25632801-25641210					ENSBTAG00000008683	LDHA	91	0.000456263	0.000705489	0.525606	9.96363	ENSMUSG00000063229	ENSMUST00000048209	93	0.0269385	12.3273	0.727643	0.737674	0.780776	12.6621	4.17e-06	6.23e-06	0.204317	0.769462	8.67251
epithelium-related	metabolism related	ENSOARG00000021004		GALK2	protein_coding	galactokinase 2 [Source:HGNC Symbol;Acc:4119]	7:57902908-58041151					ENSBTAG00000004011	GALK2	95	4.15e-15	1.94e-14	-1.33293	5.11456	ENSMUSG00000027207	ENSMUST00000094604	89	0.926905	6.39998	1.79e-15	2.86e-15	-2.56879	6.97602	1.36e-22	8.77e-22	0.206606	0.770835	2.52992
epithelium-related	metabolism related	ENSOARG00000020352		NDUFAF1	protein_coding	NADH dehydrogenase (ubiquinone) complex I, assembly factor 1 [Source:HGNC Symbol;Acc:18828]	7:33839644-33853457					ENSBTAG00000010778	NDUFAF1	98	0.138765	0.162996	-0.236497	4.47465	ENSMUSG00000027305	ENSMUST00000028768	73	-1.00565	7.0227	9.18e-17	1.54e-16	1.03151	7.31956	4.86e-06	7.23e-06	0.208149	0.772763	4.68098
[truncated: 1,153 more rows]

## Sheet: Table S2 iRegulon TFs
input category	presented in general network	# Rank	Motif id	AUC	NES	ClusterCode	Transcription factor	Target genes
[truncated: 186 more rows]

## Sheet: Table S3_LS_means
Traits		P-values				Least square means
[truncated: 10 more rows]

## Sheet: Table S4_corr
Correlations
[truncated: 17 more rows]

## Sheet: Table S5_diet
Chemical composition of poor and good quality pasture.
[truncated: 11 more rows]

[truncated: 1 more sheets: Table S6_schedule]
